# Supplementary material for: Crystal structure of (R)-2′-benz­yloxy-[1,1′-binaphthalen]-2-yl tri­fluoro­methane­sulfonate
Source: Acta Crystallogr Sect E Struct Rep Online. 2014 Sep 10;70(Pt 10):o1096–7. doi: 10.1107/S1600536814019096 (PMC4257171; doi:10.1107/S1600536814019096)
Supplement: Supplementary file 1 [file e-70-o1096-sup1.cif]

##############################################################################
#                                                                            #
# This CIF contains the data in a paper accepted for publication in          #
# Acta Crystallographica Section E. It conforms to the requirements of       #
# Notes for Authors for Acta Crystallographica Section E, and has been       #
# peer reviewed under the auspices of the IUCr Commission on Journals.       #
#                                                                            #
# Full details of the Crystallographic Information File format               #
# are given in the paper "The Crystallographic Information File (CIF):       #
# a New Standard Archive File for Crystallography" by S. R. Hall, F. H.      #
# Allen and I. D. Brown [Acta Cryst. (1991), A47, 655-685].                  #
#                                                                            #
# The current version of the core CIF dictionary is obtainable from          #
# ftp://ftp.iucr.org/pub/cif_core.dic.                                       #
#                                                                            #
# Software is freely available for graphical display of the structure(s)     #
# in this CIF. For information consult the CIF software page                 #
# http://www.iucr.org/resources/cif/software.                                #
#                                                                            #
# This file may be used for bona fide research purposes within the           #
# scientific community so long as proper attribution is given to the journal # 
# article from which it was obtained.                                        #
#                                                                            #
##############################################################################
data_I
_database_code_depnum_ccdc_archive 'CCDC 1020770'
_audit_creation_method     SHELXL-97
_chemical_name_systematic
;
(<i>R</i>)-2'-Benzyloxy-[1,1'-binaphthalen]-2-yl
trifluoromethanesulfonate
;
_chemical_name_common     ?
_chemical_formula_moiety     'C28 H19 F3 O4 S'
_chemical_formula_sum     'C28 H19 F3 O4 S'
_chemical_formula_iupac     'C28 H19 F3 O4 S'
_chemical_formula_weight     508.49
_chemical_melting_point     ?
_symmetry_cell_setting     orthorhombic
_symmetry_space_group_name_H-M     'P 21 21 21'
_symmetry_space_group_name_Hall     'P 2ac 2ab'
loop_
    _symmetry_equiv_pos_as_xyz
    'x, y, z'
    '-x+1/2, -y, z+1/2'
    '-x, y+1/2, -z+1/2'
    'x+1/2, -y+1/2, -z'
_cell_length_a     9.3383(4)
_cell_length_b     12.3380(5)
_cell_length_c     20.5893(8)
_cell_angle_alpha     90.00
_cell_angle_beta     90.00
_cell_angle_gamma     90.00
_cell_volume     2372.22(17)
_cell_formula_units_Z     4
_cell_measurement_reflns_used     6182
_cell_measurement_theta_min     2.5767
_cell_measurement_theta_max     22.2365
_cell_measurement_temperature     293(2)
_exptl_crystal_description     prismatic
_exptl_crystal_colour     'colourless'
_exptl_crystal_size_max     0.36
_exptl_crystal_size_mid     0.28
_exptl_crystal_size_min     0.1
_exptl_crystal_density_diffrn     1.424
_exptl_crystal_density_meas     ?
_exptl_crystal_density_method     'not measured'
_exptl_crystal_F_000     1048
_exptl_absorpt_coefficient_mu     0.194
_exptl_absorpt_correction_type     multi-scan
_exptl_absorpt_process_details     '(SADABS; Bruker, 2004)'
_exptl_absorpt_correction_T_min     0.8896
_exptl_absorpt_correction_T_max     1.0000
_exptl_special_details     ?
_diffrn_ambient_temperature     293(2)
_diffrn_radiation_type     MoK\a
_diffrn_radiation_wavelength     0.71073
_diffrn_radiation_source     'fine-focus sealed tube'
_diffrn_radiation_monochromator     graphite
_diffrn_measurement_device_type     'Bruker APEXII'
_diffrn_measurement_method     '\f and \w scans'
_diffrn_detector_area_resol_mean     ?
_diffrn_reflns_number     42588
_diffrn_reflns_av_R_equivalents     0.0381
_diffrn_reflns_av_sigmaI/netI     0.0257
_diffrn_reflns_theta_min     1.92
_diffrn_reflns_theta_max     27.54
_diffrn_reflns_theta_full     27.54
_diffrn_measured_fraction_theta_max     0.994
_diffrn_measured_fraction_theta_full     0.994
_diffrn_reflns_limit_h_min     -11
_diffrn_reflns_limit_h_max     12
_diffrn_reflns_limit_k_min     -15
_diffrn_reflns_limit_k_max     15
_diffrn_reflns_limit_l_min     -26
_diffrn_reflns_limit_l_max     26
_diffrn_standards_number     0
_diffrn_standards_interval_count     0
_diffrn_standards_interval_time     0
_diffrn_standards_decay_%     0
_refine_special_details
;
Refinement of <i>F</i>^2^ against ALL reflections. The weighted <i>R</i>-factor
<i>wR</i> and goodness of fit <i>S</i> are based on <i>F</i>^2^, conventional
<i>R</i>-factors <i>R</i> are based on <i>F</i>, with <i>F</i> set to zero for
negative <i>F</i>^2^. The threshold expression of <i>F</i>^2^ >
\s(<i>F</i>^2^) is used only for calculating <i>R</i>-factors(gt) <i>etc</i>.
and is not relevant to the choice of reflections for refinement.
<i>R</i>-factors based on <i>F</i>^2^ are statistically about twice as large
as those based on <i>F</i>, and <i>R</i>- factors based on ALL data will be
even larger.
;
_reflns_number_total     5367
_reflns_number_gt     4373
_reflns_threshold_expression     I>2\s(I)
_refine_ls_structure_factor_coef     Fsqd
_refine_ls_matrix_type     full
_refine_ls_R_factor_all     0.0497
_refine_ls_R_factor_gt     0.0368
_refine_ls_wR_factor_gt     0.0827
_refine_ls_wR_factor_ref     0.0881
_refine_ls_goodness_of_fit_ref     1.055
_refine_ls_restrained_S_all     1.055
_refine_ls_number_reflns     5367
_refine_ls_number_parameters     326
_refine_ls_number_restraints     0
_refine_ls_hydrogen_treatment     constr
_refine_ls_weighting_scheme     calc
_refine_ls_weighting_details
         'calc w=1/[\s^2^(Fo^2^)+(0.0437P)^2^+0.1954P] where P=(Fo^2^+2Fc^2^)/3'
_atom_sites_solution_hydrogens     geom
_atom_sites_solution_primary     direct
_atom_sites_solution_secondary     difmap
_refine_ls_shift/su_max     0.001
_refine_ls_shift/su_mean     0.000
_refine_diff_density_max     0.180
_refine_diff_density_min     -0.243
_refine_ls_extinction_method     'SHELXL97 (Sheldrick, 2008)'
_refine_ls_extinction_coef     0.0058(7)
_refine_ls_extinction_expression
                                  'Fc^*^=kFc[1+0.001xFc^2^\l^3^/sin(2\q)]^-1/4^'
_refine_ls_abs_structure_details     'Flack (1983)'
_refine_ls_abs_structure_Flack     0.02(6)
loop_
    _atom_type_symbol
    _atom_type_description
    _atom_type_scat_dispersion_real
    _atom_type_scat_dispersion_imag
    _atom_type_scat_source
    'C' 'C' 0.0033 0.0016
                         'International Tables Vol C Tables 4.2.6.8 and 6.1.1.4'
    'H' 'H' 0.0000 0.0000
                         'International Tables Vol C Tables 4.2.6.8 and 6.1.1.4'
    'O' 'O' 0.0106 0.0060
                         'International Tables Vol C Tables 4.2.6.8 and 6.1.1.4'
    'F' 'F' 0.0171 0.0103
                         'International Tables Vol C Tables 4.2.6.8 and 6.1.1.4'
    'S' 'S' 0.1246 0.1234
                         'International Tables Vol C Tables 4.2.6.8 and 6.1.1.4'
_computing_data_collection     'APEX2 (Bruker, 2004)'
_computing_cell_refinement     'SAINT (Bruker, 2004)'
_computing_data_reduction     'SAINT (Bruker, 2004)'
_computing_structure_solution     'SHELXS97 (Sheldrick, 2008)'
_computing_structure_refinement     'SHELXL97 (Sheldrick, 2008)'
_computing_molecular_graphics
               'ORTEPII (Johnson, 1976) and Mercury (Macrae <i>et al.</i> 2008)'
_computing_publication_material
                            'SHELXL97 (Sheldrick, 2008) and PLATON (Spek, 2009)'
loop_
    _atom_site_type_symbol
    _atom_site_label
    _atom_site_fract_x
    _atom_site_fract_y
    _atom_site_fract_z
    _atom_site_U_iso_or_equiv
    _atom_site_adp_type
    _atom_site_calc_flag
    _atom_site_refinement_flags
    _atom_site_occupancy
    _atom_site_symmetry_multiplicity
    _atom_site_disorder_assembly
    _atom_site_disorder_group
    S S1 0.71125(5) 0.03924(4) 0.94675(2) 0.04816(14) Uani d . 1 1 . .
    O O1 0.62251(12) 0.04090(10) 1.01056(5) 0.0417(3) Uani d . 1 1 . .
    O O2 0.74153(18) -0.06979(12) 0.93075(8) 0.0706(4) Uani d . 1 1 . .
    O O3 0.81614(18) 0.12109(14) 0.94647(8) 0.0759(5) Uani d . 1 1 . .
    C C28 0.5709(3) 0.08085(18) 0.89039(11) 0.0641(6) Uani d . 1 1 . .
    F F1 0.46451(16) 0.01259(12) 0.89093(7) 0.0829(4) Uani d . 1 1 . .
    F F2 0.6254(2) 0.08254(15) 0.83119(7) 0.1095(6) Uani d . 1 1 . .
    F F3 0.5251(2) 0.17688(12) 0.90464(9) 0.1210(8) Uani d . 1 1 . .
    C C1 0.66233(18) 0.11054(13) 1.06373(8) 0.0381(4) Uani d . 1 1 . .
    C C2 0.5916(2) 0.20964(15) 1.06794(9) 0.0471(5) Uani d . 1 1 . .
    H H2 0.5246 0.2301 1.0368 0.056 Uiso calc R 1 1 . .
    C C3 0.6231(2) 0.27570(16) 1.11882(10) 0.0533(5) Uani d . 1 1 . .
    H H3 0.5767 0.3421 1.1227 0.064 Uiso calc R 1 1 . .
    C C4 0.7249(2) 0.24510(14) 1.16576(9) 0.0462(4) Uani d . 1 1 . .
    C C5 0.7608(3) 0.31324(17) 1.21878(11) 0.0633(6) Uani d . 1 1 . .
    H H5 0.7165 0.3804 1.2229 0.076 Uiso calc R 1 1 . .
    C C6 0.8584(3) 0.2820(2) 1.26350(11) 0.0705(7) Uani d . 1 1 . .
    H H6 0.8812 0.3281 1.2977 0.085 Uiso calc R 1 1 . .
    C C7 0.9252(3) 0.18142(19) 1.25880(10) 0.0664(6) Uani d . 1 1 . .
    H H7 0.9915 0.1607 1.2901 0.080 Uiso calc R 1 1 . .
    C C8 0.8943(2) 0.11300(17) 1.20867(9) 0.0520(5) Uani d . 1 1 . .
    H H8 0.9400 0.0462 1.2061 0.062 Uiso calc R 1 1 . .
    C C9 0.7933(2) 0.14259(14) 1.16045(8) 0.0405(4) Uani d . 1 1 . .
    C C10 0.76185(18) 0.07382(13) 1.10677(8) 0.0362(4) Uani d . 1 1 . .
    C C11 0.83484(18) -0.03262(14) 1.09688(8) 0.0361(4) Uani d . 1 1 . .
    C C12 0.97941(18) -0.03635(14) 1.07440(8) 0.0368(4) Uani d . 1 1 . .
    C C13 1.0607(2) 0.05821(15) 1.06183(9) 0.0473(4) Uani d . 1 1 . .
    H H13 1.0190 0.1260 1.0674 0.057 Uiso calc R 1 1 . .
    C C14 1.1994(2) 0.05104(18) 1.04172(10) 0.0588(5) Uani d . 1 1 . .
    H H14 1.2512 0.1140 1.0337 0.071 Uiso calc R 1 1 . .
    C C15 1.2648(2) -0.05005(19) 1.03296(10) 0.0604(5) Uani d . 1 1 . .
    H H15 1.3602 -0.0538 1.0203 0.072 Uiso calc R 1 1 . .
    C C16 1.1901(2) -0.14184(17) 1.04285(9) 0.0500(5) Uani d . 1 1 . .
    H H16 1.2341 -0.2085 1.0361 0.060 Uiso calc R 1 1 . .
    C C17 1.04466(19) -0.13834(14) 1.06346(8) 0.0396(4) Uani d . 1 1 . .
    C C18 0.9652(2) -0.23321(15) 1.07409(9) 0.0447(4) Uani d . 1 1 . .
    H H18 1.0073 -0.3002 1.0661 0.054 Uiso calc R 1 1 . .
    C C19 0.8274(2) -0.22913(14) 1.09589(9) 0.0438(4) Uani d . 1 1 . .
    H H19 0.7767 -0.2929 1.1031 0.053 Uiso calc R 1 1 . .
    C C20 0.76214(18) -0.12812(13) 1.10741(8) 0.0374(4) Uani d . 1 1 . .
    O O4 0.62534(13) -0.11801(10) 1.13046(7) 0.0486(3) Uani d . 1 1 . .
    C C21 0.5362(2) -0.21227(16) 1.13402(10) 0.0506(5) Uani d . 1 1 . .
    H H21A 0.5492 -0.2543 1.0946 0.061 Uiso calc R 1 1 . .
    H H21B 0.4370 -0.1892 1.1354 0.061 Uiso calc R 1 1 . .
    C C22 0.56468(19) -0.28464(15) 1.19158(9) 0.0432(4) Uani d . 1 1 . .
    C C23 0.4871(2) -0.37900(17) 1.19706(11) 0.0568(5) Uani d . 1 1 . .
    H H23 0.4214 -0.3971 1.1649 0.068 Uiso calc R 1 1 . .
    C C24 0.5055(3) -0.44718(18) 1.24960(12) 0.0673(6) Uani d . 1 1 . .
    H H24 0.4516 -0.5103 1.2529 0.081 Uiso calc R 1 1 . .
    C C25 0.6022(3) -0.42192(19) 1.29639(11) 0.0657(6) Uani d . 1 1 . .
    H H25 0.6146 -0.4678 1.3318 0.079 Uiso calc R 1 1 . .
    C C26 0.6814(3) -0.32918(19) 1.29156(11) 0.0654(6) Uani d . 1 1 . .
    H H26 0.7486 -0.3125 1.3233 0.079 Uiso calc R 1 1 . .
    C C27 0.6614(2) -0.25998(17) 1.23930(10) 0.0543(5) Uani d . 1 1 . .
    H H27 0.7141 -0.1962 1.2366 0.065 Uiso calc R 1 1 . .
loop_
    _atom_site_aniso_label
    _atom_site_aniso_U_11
    _atom_site_aniso_U_22
    _atom_site_aniso_U_33
    _atom_site_aniso_U_12
    _atom_site_aniso_U_13
    _atom_site_aniso_U_23
    S1 0.0493(3) 0.0501(3) 0.0450(2) -0.0092(2) 0.0044(2) -0.0009(2)
    O1 0.0400(6) 0.0445(7) 0.0407(6) -0.0051(6) -0.0015(5) 0.0028(6)
    O2 0.0793(10) 0.0590(9) 0.0736(10) 0.0117(8) 0.0072(8) -0.0157(7)
    O3 0.0716(10) 0.0955(12) 0.0607(9) -0.0437(9) 0.0134(8) -0.0032(8)
    C28 0.0933(17) 0.0476(12) 0.0513(12) -0.0119(13) -0.0123(12) 0.0061(10)
    F1 0.0779(9) 0.0843(10) 0.0867(9) -0.0169(8) -0.0295(8) 0.0098(8)
    F2 0.1557(16) 0.1263(13) 0.0465(8) -0.0335(13) -0.0093(9) 0.0187(8)
    F3 0.193(2) 0.0576(9) 0.1125(13) 0.0383(11) -0.0741(14) -0.0055(8)
    C1 0.0384(9) 0.0354(9) 0.0407(9) 0.0003(7) 0.0022(7) -0.0006(7)
    C2 0.0448(10) 0.0429(10) 0.0536(11) 0.0117(9) -0.0018(9) 0.0086(9)
    C3 0.0568(12) 0.0395(11) 0.0636(13) 0.0160(9) 0.0064(10) -0.0011(10)
    C4 0.0508(11) 0.0397(10) 0.0483(10) 0.0018(9) 0.0113(9) -0.0030(8)
    C5 0.0801(16) 0.0489(12) 0.0609(13) 0.0017(11) 0.0130(12) -0.0143(10)
    C6 0.0911(18) 0.0670(15) 0.0535(13) -0.0082(13) 0.0002(13) -0.0184(11)
    C7 0.0761(16) 0.0744(15) 0.0486(12) 0.0002(13) -0.0097(11) -0.0050(11)
    C8 0.0565(12) 0.0530(12) 0.0463(11) 0.0045(10) -0.0041(9) -0.0009(9)
    C9 0.0447(10) 0.0388(9) 0.0380(9) -0.0007(9) 0.0049(8) 0.0005(7)
    C10 0.0365(9) 0.0327(9) 0.0393(9) 0.0019(7) 0.0046(7) 0.0041(7)
    C11 0.0399(9) 0.0331(9) 0.0353(8) 0.0036(8) -0.0011(7) 0.0023(7)
    C12 0.0389(9) 0.0370(9) 0.0345(8) 0.0014(8) -0.0021(7) 0.0011(7)
    C13 0.0462(10) 0.0406(10) 0.0552(11) -0.0012(8) 0.0039(9) 0.0038(9)
    C14 0.0498(11) 0.0572(13) 0.0693(13) -0.0108(11) 0.0071(10) 0.0057(10)
    C15 0.0407(10) 0.0726(15) 0.0679(13) 0.0028(11) 0.0122(9) 0.0018(11)
    C16 0.0450(11) 0.0527(12) 0.0524(11) 0.0110(9) 0.0071(9) -0.0003(9)
    C17 0.0437(10) 0.0406(10) 0.0344(9) 0.0073(8) -0.0009(7) 0.0004(7)
    C18 0.0529(11) 0.0366(10) 0.0444(10) 0.0082(9) 0.0008(8) -0.0018(8)
    C19 0.0525(11) 0.0326(10) 0.0463(10) -0.0011(8) 0.0007(8) 0.0026(8)
    C20 0.0372(9) 0.0352(9) 0.0398(9) 0.0027(7) 0.0010(7) 0.0048(7)
    O4 0.0422(7) 0.0387(7) 0.0651(8) -0.0009(6) 0.0113(6) 0.0073(6)
    C21 0.0425(10) 0.0474(11) 0.0618(12) -0.0080(9) -0.0027(9) 0.0084(9)
    C22 0.0368(10) 0.0425(10) 0.0502(10) -0.0028(8) 0.0053(8) 0.0012(8)
    C23 0.0567(13) 0.0494(12) 0.0643(13) -0.0165(10) 0.0002(10) 0.0014(10)
    C24 0.0769(15) 0.0464(12) 0.0785(15) -0.0107(12) 0.0119(13) 0.0092(12)
    C25 0.0802(16) 0.0589(14) 0.0580(13) 0.0100(13) 0.0094(12) 0.0137(11)
    C26 0.0714(15) 0.0728(15) 0.0520(12) -0.0009(13) -0.0048(11) 0.0065(11)
    C27 0.0580(12) 0.0529(12) 0.0521(11) -0.0130(10) -0.0019(10) 0.0029(9)
_geom_special_details
;
All e.s.d.'s (except the e.s.d. in the dihedral angle between two l.s. planes)
are estimated using the full covariance matrix. The cell e.s.d.'s are taken
into account individually in the estimation of e.s.d.'s in distances, angles
and torsion angles; correlations between e.s.d.'s in cell parameters are only
used when they are defined by crystal symmetry. An approximate (isotropic)
treatment of cell e.s.d.'s is used for estimating e.s.d.'s involving l.s.
planes.
;
loop_
    _geom_bond_atom_site_label_1
    _geom_bond_atom_site_label_2
    _geom_bond_site_symmetry_2
    _geom_bond_distance
    _geom_bond_publ_flag
    S1 O3 . 1.4069(15) ?
    S1 O2 . 1.4136(15) ?
    S1 O1 . 1.5535(12) ?
    S1 C28 . 1.824(2) ?
    O1 C1 . 1.440(2) ?
    C28 F3 . 1.293(3) ?
    C28 F1 . 1.302(3) ?
    C28 F2 . 1.321(3) ?
    C1 C10 . 1.362(2) ?
    C1 C2 . 1.393(2) ?
    C2 C3 . 1.360(3) ?
    C2 H2 . 0.9300 ?
    C3 C4 . 1.407(3) ?
    C3 H3 . 0.9300 ?
    C4 C5 . 1.418(3) ?
    C4 C9 . 1.421(2) ?
    C5 C6 . 1.352(3) ?
    C5 H5 . 0.9300 ?
    C6 C7 . 1.392(3) ?
    C6 H6 . 0.9300 ?
    C7 C8 . 1.364(3) ?
    C7 H7 . 0.9300 ?
    C8 C9 . 1.417(3) ?
    C8 H8 . 0.9300 ?
    C9 C10 . 1.424(2) ?
    C10 C11 . 1.493(2) ?
    C11 C20 . 1.377(2) ?
    C11 C12 . 1.428(2) ?
    C12 C13 . 1.416(3) ?
    C12 C17 . 1.416(2) ?
    C13 C14 . 1.362(3) ?
    C13 H13 . 0.9300 ?
    C14 C15 . 1.400(3) ?
    C14 H14 . 0.9300 ?
    C15 C16 . 1.346(3) ?
    C15 H15 . 0.9300 ?
    C16 C17 . 1.423(3) ?
    C16 H16 . 0.9300 ?
    C17 C18 . 1.403(3) ?
    C18 C19 . 1.363(3) ?
    C18 H18 . 0.9300 ?
    C19 C20 . 1.407(2) ?
    C19 H19 . 0.9300 ?
    C20 O4 . 1.368(2) ?
    O4 C21 . 1.432(2) ?
    C21 C22 . 1.508(3) ?
    C21 H21A . 0.9700 ?
    C21 H21B . 0.9700 ?
    C22 C27 . 1.369(3) ?
    C22 C23 . 1.376(3) ?
    C23 C24 . 1.381(3) ?
    C23 H23 . 0.9300 ?
    C24 C25 . 1.357(3) ?
    C24 H24 . 0.9300 ?
    C25 C26 . 1.366(3) ?
    C25 H25 . 0.9300 ?
    C26 C27 . 1.386(3) ?
    C26 H26 . 0.9300 ?
    C27 H27 . 0.9300 ?
loop_
    _geom_angle_atom_site_label_1
    _geom_angle_atom_site_label_2
    _geom_angle_atom_site_label_3
    _geom_angle_site_symmetry_1
    _geom_angle_site_symmetry_3
    _geom_angle
    _geom_angle_publ_flag
    O3 S1 O2 . . 122.88(11) ?
    O3 S1 O1 . . 111.42(8) ?
    O2 S1 O1 . . 108.45(9) ?
    O3 S1 C28 . . 107.20(11) ?
    O2 S1 C28 . . 105.27(11) ?
    O1 S1 C28 . . 98.69(10) ?
    C1 O1 S1 . . 120.87(10) ?
    F3 C28 F1 . . 109.8(2) ?
    F3 C28 F2 . . 108.80(19) ?
    F1 C28 F2 . . 108.19(19) ?
    F3 C28 S1 . . 110.54(16) ?
    F1 C28 S1 . . 111.13(14) ?
    F2 C28 S1 . . 108.3(2) ?
    C10 C1 C2 . . 125.14(16) ?
    C10 C1 O1 . . 118.18(14) ?
    C2 C1 O1 . . 116.65(15) ?
    C3 C2 C1 . . 118.13(17) ?
    C3 C2 H2 . . 120.9 ?
    C1 C2 H2 . . 120.9 ?
    C2 C3 C4 . . 120.98(17) ?
    C2 C3 H3 . . 119.5 ?
    C4 C3 H3 . . 119.5 ?
    C3 C4 C5 . . 121.96(18) ?
    C3 C4 C9 . . 119.32(17) ?
    C5 C4 C9 . . 118.71(19) ?
    C6 C5 C4 . . 121.0(2) ?
    C6 C5 H5 . . 119.5 ?
    C4 C5 H5 . . 119.5 ?
    C5 C6 C7 . . 120.6(2) ?
    C5 C6 H6 . . 119.7 ?
    C7 C6 H6 . . 119.7 ?
    C8 C7 C6 . . 120.6(2) ?
    C8 C7 H7 . . 119.7 ?
    C6 C7 H7 . . 119.7 ?
    C7 C8 C9 . . 120.77(19) ?
    C7 C8 H8 . . 119.6 ?
    C9 C8 H8 . . 119.6 ?
    C8 C9 C4 . . 118.34(16) ?
    C8 C9 C10 . . 121.85(16) ?
    C4 C9 C10 . . 119.80(16) ?
    C1 C10 C9 . . 116.60(15) ?
    C1 C10 C11 . . 121.02(15) ?
    C9 C10 C11 . . 122.37(15) ?
    C20 C11 C12 . . 119.31(16) ?
    C20 C11 C10 . . 120.39(14) ?
    C12 C11 C10 . . 120.27(16) ?
    C13 C12 C17 . . 118.19(15) ?
    C13 C12 C11 . . 122.66(16) ?
    C17 C12 C11 . . 119.15(16) ?
    C14 C13 C12 . . 120.78(18) ?
    C14 C13 H13 . . 119.6 ?
    C12 C13 H13 . . 119.6 ?
    C13 C14 C15 . . 120.76(19) ?
    C13 C14 H14 . . 119.6 ?
    C15 C14 H14 . . 119.6 ?
    C16 C15 C14 . . 120.26(17) ?
    C16 C15 H15 . . 119.9 ?
    C14 C15 H15 . . 119.9 ?
    C15 C16 C17 . . 120.95(18) ?
    C15 C16 H16 . . 119.5 ?
    C17 C16 H16 . . 119.5 ?
    C18 C17 C12 . . 119.26(16) ?
    C18 C17 C16 . . 121.73(16) ?
    C12 C17 C16 . . 119.00(17) ?
    C19 C18 C17 . . 121.32(17) ?
    C19 C18 H18 . . 119.3 ?
    C17 C18 H18 . . 119.3 ?
    C18 C19 C20 . . 119.78(17) ?
    C18 C19 H19 . . 120.1 ?
    C20 C19 H19 . . 120.1 ?
    O4 C20 C11 . . 115.90(14) ?
    O4 C20 C19 . . 122.91(15) ?
    C11 C20 C19 . . 121.18(16) ?
    C20 O4 C21 . . 119.09(14) ?
    O4 C21 C22 . . 114.75(16) ?
    O4 C21 H21A . . 108.6 ?
    C22 C21 H21A . . 108.6 ?
    O4 C21 H21B . . 108.6 ?
    C22 C21 H21B . . 108.6 ?
    H21A C21 H21B . . 107.6 ?
    C27 C22 C23 . . 118.46(18) ?
    C27 C22 C21 . . 123.30(17) ?
    C23 C22 C21 . . 118.22(17) ?
    C22 C23 C24 . . 121.0(2) ?
    C22 C23 H23 . . 119.5 ?
    C24 C23 H23 . . 119.5 ?
    C25 C24 C23 . . 119.9(2) ?
    C25 C24 H24 . . 120.0 ?
    C23 C24 H24 . . 120.0 ?
    C24 C25 C26 . . 120.1(2) ?
    C24 C25 H25 . . 120.0 ?
    C26 C25 H25 . . 120.0 ?
    C25 C26 C27 . . 120.0(2) ?
    C25 C26 H26 . . 120.0 ?
    C27 C26 H26 . . 120.0 ?
    C22 C27 C26 . . 120.6(2) ?
    C22 C27 H27 . . 119.7 ?
    C26 C27 H27 . . 119.7 ?
loop_
    _geom_torsion_atom_site_label_1
    _geom_torsion_atom_site_label_2
    _geom_torsion_atom_site_label_3
    _geom_torsion_atom_site_label_4
    _geom_torsion_site_symmetry_1
    _geom_torsion_site_symmetry_2
    _geom_torsion_site_symmetry_3
    _geom_torsion_site_symmetry_4
    _geom_torsion
    _geom_torsion_publ_flag
    O3 S1 O1 C1 . . . . -7.53(15) ?
    O2 S1 O1 C1 . . . . 130.68(13) ?
    C28 S1 O1 C1 . . . . -119.94(13) ?
    O3 S1 C28 F3 . . . . -53.6(2) ?
    O2 S1 C28 F3 . . . . 174.03(18) ?
    O1 S1 C28 F3 . . . . 62.1(2) ?
    O3 S1 C28 F1 . . . . -175.81(17) ?
    O2 S1 C28 F1 . . . . 51.9(2) ?
    O1 S1 C28 F1 . . . . -60.08(18) ?
    O3 S1 C28 F2 . . . . 65.48(18) ?
    O2 S1 C28 F2 . . . . -66.86(17) ?
    O1 S1 C28 F2 . . . . -178.79(15) ?
    S1 O1 C1 C10 . . . . -85.42(17) ?
    S1 O1 C1 C2 . . . . 96.53(17) ?
    C10 C1 C2 C3 . . . . -0.1(3) ?
    O1 C1 C2 C3 . . . . 177.79(17) ?
    C1 C2 C3 C4 . . . . 0.3(3) ?
    C2 C3 C4 C5 . . . . 179.2(2) ?
    C2 C3 C4 C9 . . . . -1.3(3) ?
    C3 C4 C5 C6 . . . . 179.7(2) ?
    C9 C4 C5 C6 . . . . 0.2(3) ?
    C4 C5 C6 C7 . . . . -0.6(4) ?
    C5 C6 C7 C8 . . . . 0.6(4) ?
    C6 C7 C8 C9 . . . . -0.2(4) ?
    C7 C8 C9 C4 . . . . -0.2(3) ?
    C7 C8 C9 C10 . . . . 178.4(2) ?
    C3 C4 C9 C8 . . . . -179.31(18) ?
    C5 C4 C9 C8 . . . . 0.2(3) ?
    C3 C4 C9 C10 . . . . 2.1(3) ?
    C5 C4 C9 C10 . . . . -178.42(17) ?
    C2 C1 C10 C9 . . . . 0.9(3) ?
    O1 C1 C10 C9 . . . . -177.00(14) ?
    C2 C1 C10 C11 . . . . -178.24(16) ?
    O1 C1 C10 C11 . . . . 3.9(2) ?
    C8 C9 C10 C1 . . . . 179.60(17) ?
    C4 C9 C10 C1 . . . . -1.8(2) ?
    C8 C9 C10 C11 . . . . -1.3(3) ?
    C4 C9 C10 C11 . . . . 177.27(16) ?
    C1 C10 C11 C20 . . . . -73.5(2) ?
    C9 C10 C11 C20 . . . . 107.46(19) ?
    C1 C10 C11 C12 . . . . 104.50(19) ?
    C9 C10 C11 C12 . . . . -74.6(2) ?
    C20 C11 C12 C13 . . . . 179.35(16) ?
    C10 C11 C12 C13 . . . . 1.3(2) ?
    C20 C11 C12 C17 . . . . 0.0(2) ?
    C10 C11 C12 C17 . . . . -178.01(14) ?
    C17 C12 C13 C14 . . . . -2.0(3) ?
    C11 C12 C13 C14 . . . . 178.62(18) ?
    C12 C13 C14 C15 . . . . 0.0(3) ?
    C13 C14 C15 C16 . . . . 1.6(3) ?
    C14 C15 C16 C17 . . . . -1.2(3) ?
    C13 C12 C17 C18 . . . . -178.51(17) ?
    C11 C12 C17 C18 . . . . 0.9(2) ?
    C13 C12 C17 C16 . . . . 2.4(2) ?
    C11 C12 C17 C16 . . . . -178.21(16) ?
    C15 C16 C17 C18 . . . . -179.92(19) ?
    C15 C16 C17 C12 . . . . -0.9(3) ?
    C12 C17 C18 C19 . . . . -1.2(3) ?
    C16 C17 C18 C19 . . . . 177.82(18) ?
    C17 C18 C19 C20 . . . . 0.7(3) ?
    C12 C11 C20 O4 . . . . 178.43(15) ?
    C10 C11 C20 O4 . . . . -3.6(2) ?
    C12 C11 C20 C19 . . . . -0.5(2) ?
    C10 C11 C20 C19 . . . . 177.46(16) ?
    C18 C19 C20 O4 . . . . -178.70(16) ?
    C18 C19 C20 C11 . . . . 0.2(3) ?
    C11 C20 O4 C21 . . . . 171.35(15) ?
    C19 C20 O4 C21 . . . . -9.7(2) ?
    C20 O4 C21 C22 . . . . 79.1(2) ?
    O4 C21 C22 C27 . . . . 3.9(3) ?
    O4 C21 C22 C23 . . . . -177.56(17) ?
    C27 C22 C23 C24 . . . . 0.4(3) ?
    C21 C22 C23 C24 . . . . -178.2(2) ?
    C22 C23 C24 C25 . . . . -0.7(4) ?
    C23 C24 C25 C26 . . . . 0.0(4) ?
    C24 C25 C26 C27 . . . . 0.9(4) ?
    C23 C22 C27 C26 . . . . 0.6(3) ?
    C21 C22 C27 C26 . . . . 179.1(2) ?
    C25 C26 C27 C22 . . . . -1.3(3) ?
loop_
    _geom_hbond_atom_site_label_D
    _geom_hbond_atom_site_label_H
    _geom_hbond_atom_site_label_A
    _geom_hbond_site_symmetry_A
    _geom_hbond_distance_DH
    _geom_hbond_distance_HA
    _geom_hbond_distance_DA
    _geom_hbond_angle_DHA
    _geom_hbond_publ_flag
    C13 H13 F3 4_557 0.93 2.50 3.357(2) 153 yes
    C28 F3 Cg1 4_457 1.293(3) 3.613(2) 4.632(3) 136.0(2) yes
_iucr_refine_instructions_details
;
TITL C28H19F3O4S in P212121
CELL 0.71073     9.3383   12.3380   20.5893   90.0000 90.0000   90.0000
ZERR    4.00     0.0004    0.0005    0.0008    0.0000  0.0000    0.0000
LATT -1
SYMM .5-X, -Y, .5+Z
SYMM .5+X, .5-Y, -Z
SYMM -X, .5+Y, .5-Z
SFAC C H O F S
UNIT 112 76 16 12 4
L.S. 5
MPLA 11 O1 C1 C2 C3 C4 C5 C6 C7 C8 C9 C10
MPLA 11 O4 C11 C12 C13 C14 C15 C16 C17 C18 C19 C20
MPLA  8 O4 C21 C22 C23 C24 C25 C26 C27
ACTA
BOND $H
CONF
HTAB
BOND
FMAP 2
PLAN 20
WGHT    0.043700    0.195400
EXTI    0.005777
FVAR       0.57166
MOLE   1
S1    5    0.711245    0.039238    0.946748    11.00000    0.04934    0.05014 =
         0.04500   -0.00090    0.00436   -0.00923
O1    3    0.622515    0.040904    1.010564    11.00000    0.04003    0.04450 =
         0.04069    0.00284   -0.00145   -0.00508
O2    3    0.741532   -0.069794    0.930748    11.00000    0.07928    0.05897 =
         0.07362   -0.01566    0.00720    0.01175
O3    3    0.816139    0.121089    0.946472    11.00000    0.07157    0.09551 =
         0.06074   -0.00321    0.01344   -0.04367
C28   1    0.570880    0.080853    0.890390    11.00000    0.09334    0.04762 =
         0.05131    0.00615   -0.01234   -0.01191
F1    4    0.464512    0.012585    0.890930    11.00000    0.07785    0.08431 =
         0.08669    0.00978   -0.02954   -0.01690
F2    4    0.625427    0.082541    0.831188    11.00000    0.15573    0.12632 =
         0.04654    0.01874   -0.00933   -0.03353
F3    4    0.525136    0.176875    0.904637    11.00000    0.19273    0.05758 =
         0.11255   -0.00554   -0.07410    0.03829
C1    1    0.662328    0.110539    1.063734    11.00000    0.03836    0.03537 =
         0.04071   -0.00056    0.00216    0.00029
C2    1    0.591574    0.209641    1.067942    11.00000    0.04478    0.04289 =
         0.05356    0.00861   -0.00181    0.01169
AFIX  43
H2    2    0.524626    0.230069    1.036823    11.00000   -1.20000
AFIX   0
C3    1    0.623121    0.275696    1.118825    11.00000    0.05680    0.03948 =
         0.06356   -0.00106    0.00641    0.01603
AFIX  43
H3    2    0.576745    0.342094    1.122660    11.00000   -1.20000
AFIX   0
C4    1    0.724871    0.245102    1.165759    11.00000    0.05077    0.03967 =
         0.04831   -0.00297    0.01132    0.00179
C5    1    0.760761    0.313237    1.218779    11.00000    0.08011    0.04886 =
         0.06088   -0.01430    0.01302    0.00167
AFIX  43
H5    2    0.716458    0.380401    1.222856    11.00000   -1.20000
AFIX   0
C6    1    0.858441    0.282006    1.263498    11.00000    0.09110    0.06697 =
         0.05351   -0.01839    0.00021   -0.00819
AFIX  43
H6    2    0.881231    0.328128    1.297696    11.00000   -1.20000
AFIX   0
C7    1    0.925204    0.181415    1.258800    11.00000    0.07608    0.07438 =
         0.04862   -0.00495   -0.00968    0.00018
AFIX  43
H7    2    0.991508    0.160668    1.290126    11.00000   -1.20000
AFIX   0
C8    1    0.894271    0.112998    1.208675    11.00000    0.05653    0.05304 =
         0.04633   -0.00091   -0.00414    0.00454
AFIX  43
H8    2    0.939966    0.046159    1.206127    11.00000   -1.20000
AFIX   0
C9    1    0.793337    0.142589    1.160452    11.00000    0.04473    0.03882 =
         0.03804    0.00052    0.00486   -0.00069
C10   1    0.761848    0.073816    1.106768    11.00000    0.03647    0.03275 =
         0.03931    0.00415    0.00461    0.00189
C11   1    0.834842   -0.032618    1.096882    11.00000    0.03994    0.03311 =
         0.03529    0.00226   -0.00112    0.00361
C12   1    0.979408   -0.036355    1.074402    11.00000    0.03889    0.03701 =
         0.03451    0.00114   -0.00212    0.00136
C13   1    1.060722    0.058208    1.061834    11.00000    0.04617    0.04060 =
         0.05521    0.00378    0.00390   -0.00117
AFIX  43
H13   2    1.018982    0.126017    1.067378    11.00000   -1.20000
AFIX   0
C14   1    1.199368    0.051040    1.041719    11.00000    0.04976    0.05720 =
         0.06931    0.00575    0.00706   -0.01082
AFIX  43
H14   2    1.251188    0.114008    1.033713    11.00000   -1.20000
AFIX   0
C15   1    1.264774   -0.050048    1.032957    11.00000    0.04067    0.07262 =
         0.06795    0.00176    0.01221    0.00284
AFIX  43
H15   2    1.360218   -0.053755    1.020252    11.00000   -1.20000
AFIX   0
C16   1    1.190075   -0.141836    1.042845    11.00000    0.04504    0.05269 =
         0.05235   -0.00031    0.00713    0.01100
AFIX  43
H16   2    1.234087   -0.208513    1.036115    11.00000   -1.20000
AFIX   0
C17   1    1.044658   -0.138342    1.063459    11.00000    0.04370    0.04061 =
         0.03437    0.00041   -0.00085    0.00729
C18   1    0.965165   -0.233206    1.074092    11.00000    0.05294    0.03657 =
         0.04445   -0.00182    0.00080    0.00816
AFIX  43
H18   2    1.007289   -0.300198    1.066114    11.00000   -1.20000
AFIX   0
C19   1    0.827394   -0.229129    1.095887    11.00000    0.05245    0.03261 =
         0.04629    0.00261    0.00071   -0.00113
AFIX  43
H19   2    0.776711   -0.292884    1.103113    11.00000   -1.20000
AFIX   0
C20   1    0.762138   -0.128120    1.107413    11.00000    0.03721    0.03522 =
         0.03976    0.00478    0.00098    0.00272
O4    3    0.625339   -0.118011    1.130464    11.00000    0.04216    0.03872 =
         0.06506    0.00727    0.01133   -0.00091
C21   1    0.536223   -0.212272    1.134015    11.00000    0.04246    0.04738 =
         0.06183    0.00838   -0.00269   -0.00802
AFIX  23
H21A  2    0.549238   -0.254290    1.094637    11.00000   -1.20000
H21B  2    0.436969   -0.189208    1.135428    11.00000   -1.20000
AFIX   0
C22   1    0.564676   -0.284637    1.191585    11.00000    0.03675    0.04250 =
         0.05022    0.00120    0.00534   -0.00281
C23   1    0.487117   -0.379002    1.197061    11.00000    0.05673    0.04939 =
         0.06432    0.00136    0.00015   -0.01649
AFIX  43
H23   2    0.421380   -0.397138    1.164917    11.00000   -1.20000
AFIX   0
C24   1    0.505471   -0.447185    1.249601    11.00000    0.07687    0.04644 =
         0.07846    0.00923    0.01195   -0.01066
AFIX  43
H24   2    0.451596   -0.510339    1.252910    11.00000   -1.20000
AFIX   0
C25   1    0.602216   -0.421916    1.296394    11.00000    0.08024    0.05889 =
         0.05797    0.01373    0.00940    0.01001
AFIX  43
H25   2    0.614640   -0.467794    1.331787    11.00000   -1.20000
AFIX   0
C26   1    0.681352   -0.329176    1.291562    11.00000    0.07142    0.07282 =
         0.05204    0.00649   -0.00480   -0.00092
AFIX  43
H26   2    0.748629   -0.312454    1.323323    11.00000   -1.20000
AFIX   0
C27   1    0.661361   -0.259979    1.239300    11.00000    0.05804    0.05285 =
         0.05213    0.00295   -0.00189   -0.01296
AFIX  43
H27   2    0.714139   -0.196212    1.236638    11.00000   -1.20000
MOLE   2
HKLF 4
REM  C28H19F3O4S
REM R1 =  0.0368 for   4373 Fo > 4sig(Fo)  and  0.0497 for all   5367 data
REM    326 parameters refined using      0 restraints
END
WGHT      0.0434      0.1974
REM Highest difference peak  0.180,  deepest hole -0.243,  1-sigma level  0.031
Q1    1   0.5603  0.1403  0.8506  11.00000  0.05    0.18
Q2    1   0.6283  0.0527  0.9193  11.00000  0.05    0.15
Q3    1   0.7855 -0.0703  1.0784  11.00000  0.05    0.15
Q4    1   1.0848 -0.1381  1.0550  11.00000  0.05    0.14
Q5    1   1.0180 -0.1778  1.0887  11.00000  0.05    0.13
Q6    1   1.0157 -0.0845  1.0676  11.00000  0.05    0.13
Q7    1   0.7611 -0.0168  0.9137  11.00000  0.05    0.13
Q8    1   0.4566  0.1450  0.9328  11.00000  0.05    0.13
Q9    1   0.8041  0.0214  1.1024  11.00000  0.05    0.13
Q10   1   0.9979 -0.1837  1.0544  11.00000  0.05    0.13
Q11   1   0.8074 -0.1786  1.1117  11.00000  0.05    0.13
Q12   1   0.8837 -0.2280  1.0702  11.00000  0.05    0.13
Q13   1   1.0381 -0.0830  1.0901  11.00000  0.05    0.13
Q14   1   0.8216 -0.0789  1.1250  11.00000  0.05    0.12
Q15   1   0.7638  0.1941  0.9502  11.00000  0.05    0.12
Q16   1   1.3998 -0.0395  1.0482  11.00000  0.05    0.12
Q17   1   0.5973  0.4028  1.0773  11.00000  0.05    0.12
Q18   1   0.9125 -0.0380  1.0944  11.00000  0.05    0.12
Q19   1   1.0149  0.0123  1.0793  11.00000  0.05    0.12
Q20   1   1.2009 -0.2465  1.0470  11.00000  0.05    0.11
;
data_global
_journal_date_recd_electronic     2014-08-20
_journal_date_accepted     2014-08-22
_journal_name_full     'Acta Crystallographica, Section E'
_journal_year     2014
_journal_volume     70
_journal_issue     10
_journal_page_first     o1096
_journal_page_last     o1097
_journal_paper_category     HO
_journal_paper_doi     10.1107/S1600536814019096
_journal_coeditor_code     SU2775
_publ_contact_author_name     'V. H. Rodrigues'
_publ_contact_author_address
;
CEMDRX, Department of Physics
University of Coimbra
P-3004-516 Coimbra
Portugal
;
_publ_contact_author_email     vhugo@fis.uc.pt
_publ_contact_author_fax     351-239-829158
_publ_contact_author_phone     351-239-410600
_publ_section_title
;
Crystal structure of (<i>R</i>)-2'-benzyloxy-[1,1'-binaphthalen]-2-yl
trifluoromethanesulfonate
;
loop_
    _publ_author_name
    _publ_author_footnote
    _publ_author_address
    'Carrilho, Rui M. B.' .
;
     Chemistry Department
     University of Coimbra
     P-3004-516 Coimbra
     Portugal
;
    'Pereira, Mariette M.' .
;
     Chemistry Department
     University of Coimbra
     P-3004-516 Coimbra
     Portugal
;
    'Maria, Teresa M. R.' .
;
     Chemistry Department
     University of Coimbra
     P-3004-516 Coimbra
     Portugal
;
    'Eus\'ebio, M. Ermelinda S.' .
;
     Chemistry Department
     University of Coimbra
     P-3004-516 Coimbra
     Portugal
;
    'Rodrigues, V. H.' .
;
     CEMDRX, Physics Department
     University of Coimbra
     P-3004-516 Coimbra
     Portugal
;
