# Supplementary material for: Crystal structure of (R)-2′-benz­yloxy-[1,1′-binaphthalen]-2-yl tri­fluoro­methane­sulfonate
Source: Acta Crystallogr Sect E Struct Rep Online. 2014 Sep 10;70(Pt 10):o1096–7. doi: 10.1107/S1600536814019096 (PMC4257171; doi:10.1107/S1600536814019096)
Supplement: Supplementary file 2 [file e-70-o1096-Isup2.hkl]

# 
# h,k,l, Fc-squared, Fo-squared, sigma(Fo-squared) and status flag 
# 
data_I
_shelx_title ' carrilho1' 
_shelx_refln_list_code          4 
_shelx_F_calc_maximum      181.30 
_exptl_crystal_F_000      1048.00 
_reflns_d_resolution_high  0.7687 
 
loop_ 
 _symmetry_equiv_pos_as_xyz 
 'x, y, z' 
 '-x+1/2, -y, z+1/2' 
 'x+1/2, -y+1/2, -z' 
 '-x, y+1/2, -z+1/2' 
 
_cell_length_a     9.3383 
_cell_length_b    12.3380 
_cell_length_c    20.5893 
_cell_angle_alpha  90.000 
_cell_angle_beta   90.000 
_cell_angle_gamma  90.000 
 
_shelx_F_squared_multiplier     1.000 
 
loop_ 
 _refln_index_h 
 _refln_index_k 
 _refln_index_l 
 _refln_F_squared_calc 
 _refln_F_squared_meas 
 _refln_F_squared_sigma 
 _refln_observed_status 
   2   0   0     2321.11     2258.33     30.35 o 
   4   0   0     2537.04     2557.05     20.37 o 
   6   0   0       27.94       24.77      2.53 o 
   8   0   0        0.62       -0.21      2.29 o 
  10   0   0        0.41        4.91      5.19 o 
  12   0   0       24.50       18.16      8.60 o 
   1   1   0    23651.99    24222.43    383.40 o 
   2   1   0      759.38      785.05      8.42 o 
   3   1   0      217.67      211.06      3.83 o 
   4   1   0      117.06      108.03      2.86 o 
   5   1   0      391.85      440.22      6.18 o 
   6   1   0        6.84        9.11      1.22 o 
   7   1   0      236.19      243.37      5.56 o 
   8   1   0       18.11       17.64      2.15 o 
   9   1   0       23.23       19.15      3.61 o 
  10   1   0       20.63       20.45      4.20 o 
  11   1   0       42.22       42.78      5.90 o 
  12   1   0        0.02       -0.97      4.95 o 
   0   2   0      873.74      829.17      7.46 o 
   1   2   0    10625.37    10515.23     86.65 o 
   2   2   0     1180.60     1051.96     11.10 o 
   3   2   0      296.79      330.45      4.33 o 
   4   2   0      714.21      634.00      7.07 o 
   5   2   0      452.49      479.86      6.80 o 
   6   2   0        7.03        6.22      1.39 o 
   7   2   0       34.56       38.06      3.15 o 
   8   2   0      107.07      112.05      3.82 o 
   9   2   0       28.28       28.98      3.53 o 
  10   2   0       43.76       35.55      4.88 o 
  11   2   0       13.10       10.87      4.17 o 
  12   2   0        8.34        5.15      7.38 o 
   1   3   0      713.81      648.90      7.08 o 
   2   3   0      756.77      735.66      8.64 o 
   3   3   0     2161.80     2011.20     14.14 o 
   4   3   0      110.33      105.41      3.10 o 
   5   3   0      434.79      444.62      7.27 o 
   6   3   0      287.94      253.86      6.91 o 
   7   3   0        0.93        1.64      2.08 o 
   8   3   0       36.05       32.92      3.45 o 
   9   3   0        2.69       -0.18      1.93 o 
  10   3   0        7.22        8.09      4.26 o 
  11   3   0        0.76        2.44      4.69 o 
   0   4   0       85.24       60.37      2.36 o 
   1   4   0      945.87      846.82      6.52 o 
   2   4   0      581.63      579.20      5.69 o 
   3   4   0        3.84        0.25      1.42 o 
   4   4   0      174.21      166.42      4.20 o 
   5   4   0        3.40        2.03      1.66 o 
   6   4   0        4.86        8.47      2.12 o 
   7   4   0       79.72       82.70      6.00 o 
   8   4   0        7.38        7.00      3.41 o 
   9   4   0      117.95      113.08      9.19 o 
  10   4   0        8.96        5.45      4.43 o 
  11   4   0        0.12        2.48      5.77 o 
   1   5   0     4544.85     4736.37     21.25 o 
   2   5   0     9850.87    10419.21     50.12 o 
   3   5   0       49.39       67.28      2.66 o 
   4   5   0     2274.10     2334.42     21.17 o 
   5   5   0      157.55      161.60      5.60 o 
   6   5   0      844.58      773.85     13.81 o 
   7   5   0      113.68      111.93      7.09 o 
   8   5   0      253.65      247.13     11.59 o 
   9   5   0       57.64       68.14      7.01 o 
  10   5   0       63.77       66.56     10.44 o 
  11   5   0       25.84       23.27      9.43 o 
   0   6   0     2595.97     2663.10     20.61 o 
   1   6   0     3410.71     3642.93     18.42 o 
   2   6   0      638.68      718.85      7.67 o 
   3   6   0     2043.50     2118.29     15.38 o 
   4   6   0      659.68      666.22      9.06 o 
   5   6   0       25.68       20.13      2.59 o 
   6   6   0       90.64       81.92      5.64 o 
   7   6   0        2.86        2.66      3.71 o 
   8   6   0       61.21       72.57      7.17 o 
   9   6   0       98.01       92.68      7.60 o 
  10   6   0       16.62       10.72      5.06 o 
  11   6   0       11.94       11.29     12.85 o 
   1   7   0        4.73        3.89      0.98 o 
   2   7   0     1295.54     1327.28     10.64 o 
   3   7   0       29.64       33.50      1.97 o 
   4   7   0      419.29      414.63      6.61 o 
   5   7   0      264.94      259.67      6.70 o 
   6   7   0        0.05        3.62      2.52 o 
   7   7   0      104.62      107.54     10.26 o 
   8   7   0       84.43       94.15      8.25 o 
   9   7   0        3.71        4.19      4.83 o 
  10   7   0       39.92       32.25      7.45 o 
   0   8   0      151.79      147.62      5.42 o 
   1   8   0      206.55      178.52      4.53 o 
   2   8   0        4.12        4.23      1.12 o 
   3   8   0       10.50       10.14      1.81 o 
   4   8   0      186.42      198.20      6.30 o 
   5   8   0      364.91      351.76      9.43 o 
   6   8   0      311.85      268.81     10.22 o 
   7   8   0       22.79       17.11      3.76 o 
   8   8   0        2.62        7.94      3.91 o 
   9   8   0       64.96       86.87     12.21 o 
  10   8   0        3.44        0.43      8.00 o 
   1   9   0       47.95       40.46      3.39 o 
   2   9   0       16.89       22.81      2.03 o 
   3   9   0       60.30       60.52      4.10 o 
   4   9   0      266.24      273.34      7.86 o 
   5   9   0       19.71       11.52      2.61 o 
   6   9   0       66.63       65.53      5.41 o 
   7   9   0       23.04       14.47      4.16 o 
   8   9   0       45.25       60.54      9.47 o 
   9   9   0        2.17        7.78      6.05 o 
  10   9   0      102.80      128.01     19.76 o 
   0  10   0      907.86      916.31     23.74 o 
   1  10   0      148.39      140.65      5.61 o 
   2  10   0      584.35      544.12      8.78 o 
   3  10   0       10.85        8.16      1.91 o 
   4  10   0      393.00      322.64     10.80 o 
   5  10   0      376.27      350.84     10.67 o 
   6  10   0       13.32       10.62      3.34 o 
   7  10   0       53.55       76.09      7.83 o 
   8  10   0       22.67       39.14      7.35 o 
   9  10   0        5.88        7.16      8.28 o 
   1  11   0      299.59      291.86      8.15 o 
   2  11   0        0.04        2.23      2.23 o 
   3  11   0      287.28      260.14      8.39 o 
   4  11   0      257.35      236.91     11.87 o 
   5  11   0        0.37        2.33      3.26 o 
   6  11   0        1.33       -0.32      3.25 o 
   7  11   0        3.05        5.34      5.76 o 
   8  11   0        1.43        2.17      6.02 o 
   0  12   0     1163.59     1124.02     37.51 o 
   1  12   0        6.81        6.15      2.79 o 
   2  12   0       22.75       23.46      4.09 o 
   3  12   0        1.16        2.25      2.63 o 
   4  12   0        0.05        2.08      3.50 o 
   5  12   0       19.02       31.71      6.93 o 
   6  12   0       11.84        6.13      5.23 o 
   7  12   0       12.48        9.11      5.43 o 
   8  12   0        0.45        8.11     12.00 o 
   1  13   0      175.32      192.35      9.69 o 
   2  13   0        0.34        4.61      3.67 o 
   3  13   0      150.07      142.53      9.12 o 
   4  13   0        0.48        2.44      4.96 o 
   5  13   0      102.85       81.75      9.69 o 
   6  13   0       34.14       37.53      7.78 o 
   7  13   0        5.27       -8.63     11.05 o 
   0  14   0       36.57       53.46     14.66 o 
   1  14   0       33.68       46.56      9.80 o 
   2  14   0       30.21       33.87      7.62 o 
   3  14   0       10.92        6.40      6.27 o 
   4  14   0        1.73       -5.02      5.67 o 
   5  14   0        0.01       -3.52     11.75 o 
   1  15   0       27.34       48.38     12.93 o 
   2  15   0       14.21       19.68      8.98 o 
   1   0   1      435.87      423.98      3.99 o 
   2   0   1    12986.97    12836.31     79.17 o 
   3   0   1       12.52       11.58      1.50 o 
   4   0   1      135.20      170.33      2.42 o 
   5   0   1      184.50      203.78      3.06 o 
   6   0   1        6.73        9.51      1.32 o 
   7   0   1      396.84      429.14      6.28 o 
   8   0   1      383.25      395.99      7.49 o 
   9   0   1        3.25        1.79      2.47 o 
  10   0   1       13.15       18.75      4.38 o 
  11   0   1        6.49        8.33      5.07 o 
  12   0   1        1.61        4.40      6.56 o 
 -12   1   1        1.31        1.77      5.06 o 
 -11   1   1       49.74       58.05     11.69 o 
 -10   1   1       83.24       75.88      6.59 o 
  -9   1   1      261.06      239.01      7.91 o 
  -8   1   1      223.56      235.67      5.75 o 
  -7   1   1      436.76      445.05      6.21 o 
  -6   1   1       60.15       66.18      2.69 o 
  -5   1   1      415.21      499.98      6.62 o 
  -4   1   1      808.14      772.26      8.03 o 
  -3   1   1     1314.14     1267.33     10.57 o 
  -2   1   1     3501.29     3320.51     24.82 o 
  -1   1   1     1155.75     1063.53     15.44 o 
   0   1   1     1008.76      987.22      7.31 o 
   1   1   1     1144.50     1055.46     12.41 o 
   2   1   1     3510.50     3374.80     28.83 o 
   3   1   1     1287.59     1207.38     12.04 o 
   4   1   1      822.01      775.31      7.50 o 
   5   1   1      402.31      487.37      5.70 o 
   6   1   1       57.68       67.27      2.14 o 
   7   1   1      417.67      417.98      5.80 o 
   8   1   1      222.04      221.34      5.90 o 
   9   1   1      261.82      248.35      9.18 o 
  10   1   1       84.04       72.88      6.27 o 
  11   1   1       50.74       58.78      8.30 o 
  12   1   1        1.21        3.57      5.03 o 
 -12   2   1       13.89       14.74      8.37 o 
 -11   2   1       16.03       15.28      4.34 o 
 -10   2   1       38.30       38.42      5.17 o 
  -9   2   1      131.98      131.40      5.26 o 
  -8   2   1      216.03      216.92      4.78 o 
  -7   2   1      260.19      260.62      6.13 o 
  -6   2   1       48.42       42.90      2.47 o 
  -5   2   1      187.11      179.42      4.10 o 
  -4   2   1     2368.59     2252.16     16.46 o 
  -3   2   1      479.64      468.45      4.90 o 
  -2   2   1      503.47      438.29      6.93 o 
  -1   2   1     5535.76     5310.14     51.15 o 
   0   2   1       14.64       11.39      0.73 o 
   1   2   1     5557.55     5321.18     67.26 o 
   2   2   1      516.87      460.28      6.71 o 
   3   2   1      490.55      479.11      6.59 o 
   4   2   1     2353.11     2236.84     16.09 o 
   5   2   1      191.89      187.21      4.36 o 
   6   2   1       45.37       43.19      3.25 o 
   7   2   1      261.27      258.71      6.08 o 
   8   2   1      219.54      198.06      5.06 o 
   9   2   1      134.39      134.85      6.21 o 
  10   2   1       40.56       38.86      5.89 o 
  11   2   1       15.36       11.53      5.27 o 
  12   2   1       13.64       32.06      9.59 o 
 -11   3   1       53.81       58.91     11.14 o 
 -10   3   1       38.61       36.16      6.02 o 
  -9   3   1       99.44      109.40      4.54 o 
  -8   3   1      442.95      454.24     10.09 o 
  -7   3   1      629.19      622.16     10.32 o 
  -6   3   1      194.51      202.76      5.76 o 
  -5   3   1      855.30      868.61     11.10 o 
  -4   3   1      608.83      606.31      6.60 o 
  -3   3   1     1737.48     1734.86     12.89 o 
  -2   3   1       86.84       86.32      3.67 o 
  -1   3   1     1072.22      985.70      7.04 o 
   0   3   1     7603.46     7296.87     34.43 o 
   1   3   1     1076.99      983.68      8.78 o 
   2   3   1       78.72       82.50      2.94 o 
   3   3   1     1716.95     1735.87     14.23 o 
   4   3   1      622.50      642.54      8.35 o 
   5   3   1      839.83      832.85     10.95 o 
   6   3   1      197.53      216.60      6.68 o 
   7   3   1      641.51      644.59     10.28 o 
   8   3   1      448.51      460.33      8.67 o 
   9   3   1       99.48      109.73      5.57 o 
  10   3   1       36.94       39.27      6.31 o 
  11   3   1       53.72       52.78      7.87 o 
 -11   4   1       18.88       22.93      7.18 o 
 -10   4   1       49.81       40.78      7.06 o 
  -9   4   1       33.29       26.98      4.50 o 
  -8   4   1      935.23      936.32     17.73 o 
  -7   4   1      389.29      401.03      9.10 o 
  -6   4   1        8.36        8.46      2.22 o 
  -5   4   1      384.18      397.47      7.78 o 
  -4   4   1     1026.75     1084.44     11.88 o 
  -3   4   1      446.54      481.29      5.96 o 
  -2   4   1      116.13      122.29      3.63 o 
  -1   4   1      949.83      842.01      6.92 o 
   0   4   1      416.46      414.96      4.19 o 
   1   4   1      944.82      830.61      7.84 o 
   2   4   1      121.84      124.82      2.91 o 
   3   4   1      441.45      473.06      7.09 o 
   4   4   1     1009.61     1069.05      9.63 o 
   5   4   1      390.29      396.45      7.79 o 
   6   4   1        7.50       12.32      2.67 o 
   7   4   1      389.60      403.57     10.27 o 
   8   4   1      931.23      915.35     18.94 o 
   9   4   1       33.68       33.05      4.89 o 
  10   4   1       49.95       44.27      6.59 o 
  11   4   1       20.03       13.28      6.81 o 
 -11   5   1        6.46       11.05      6.47 o 
 -10   5   1       80.04       68.64      7.89 o 
  -9   5   1       79.52       65.68      6.37 o 
  -8   5   1       75.60       71.31      6.23 o 
  -7   5   1      681.51      688.62     15.15 o 
  -6   5   1      325.05      308.63     11.30 o 
  -5   5   1      324.53      334.33      7.14 o 
  -4   5   1      385.54      433.23      7.11 o 
  -3   5   1     1404.97     1564.72     11.94 o 
  -2   5   1      320.88      312.59      5.07 o 
  -1   5   1      933.49      905.70      6.66 o 
   0   5   1     2154.77     1962.15     11.08 o 
   1   5   1      927.39      886.42      6.10 o 
   2   5   1      324.07      311.58      5.41 o 
   3   5   1     1407.45     1591.94     12.54 o 
   4   5   1      391.99      427.30      6.29 o 
   5   5   1      323.79      317.74      7.39 o 
   6   5   1      323.54      306.01      8.67 o 
   7   5   1      676.24      689.90     15.21 o 
   8   5   1       77.91       80.89      6.54 o 
   9   5   1       79.26       72.26      6.52 o 
  10   5   1       82.51       82.64      9.41 o 
  11   5   1        6.48        9.24     11.20 o 
 -11   6   1        9.76       12.01      8.45 o 
 -10   6   1        7.23        9.44      4.93 o 
  -9   6   1        9.18        5.54      3.76 o 
  -8   6   1        5.58       11.00      4.11 o 
  -7   6   1     1230.61     1194.08     29.58 o 
  -6   6   1      231.37      249.58      8.47 o 
  -5   6   1       89.55       81.10      4.36 o 
  -4   6   1       35.67       40.89      2.88 o 
  -3   6   1      315.04      342.83      6.43 o 
  -2   6   1      289.12      289.83      4.71 o 
  -1   6   1      864.56      906.62      6.46 o 
   0   6   1      333.88      316.89      3.73 o 
   1   6   1      901.96      927.12      6.40 o 
   2   6   1      295.28      308.20      5.93 o 
   3   6   1      307.00      353.29      5.38 o 
   4   6   1       35.22       38.41      2.78 o 
   5   6   1       91.48       95.59      4.24 o 
   6   6   1      230.48      248.31     12.86 o 
   7   6   1     1229.88     1212.76     22.92 o 
   8   6   1        5.55        0.02      4.37 o 
   9   6   1        8.33        3.61      3.67 o 
  10   6   1        7.12        6.58      5.22 o 
  11   6   1        9.50        7.96     10.89 o 
 -10   7   1       24.88       21.54      5.96 o 
  -9   7   1       27.48       19.38      6.11 o 
  -8   7   1       21.76       13.57      4.44 o 
  -7   7   1      157.60      150.63      9.52 o 
  -6   7   1      103.48      100.66      7.56 o 
  -5   7   1       28.52       32.73      3.05 o 
  -4   7   1      208.53      190.51      4.84 o 
  -3   7   1      245.11      233.17      4.64 o 
  -2   7   1      590.15      606.34      7.02 o 
  -1   7   1       60.41       74.08      2.21 o 
   0   7   1     1860.79     1737.52     11.15 o 
   1   7   1       63.07       71.36      2.02 o 
   2   7   1      566.20      588.99      6.11 o 
   3   7   1      245.65      233.71      4.71 o 
   4   7   1      216.14      206.19      6.40 o 
   5   7   1       29.04       32.23      2.93 o 
   6   7   1      103.99       85.71      7.05 o 
   7   7   1      157.75      142.40      8.40 o 
   8   7   1       21.08       16.94      4.74 o 
   9   7   1       27.04       34.13      7.03 o 
  10   7   1       24.68       23.03      7.57 o 
 -10   8   1        3.68        7.98      6.80 o 
  -9   8   1        0.24        0.28      4.22 o 
  -8   8   1        9.28        0.93      3.43 o 
  -7   8   1        3.21        5.17      3.07 o 
  -6   8   1      247.78      242.20      7.69 o 
  -5   8   1        5.47        9.47      2.51 o 
  -4   8   1      134.75      119.43      4.91 o 
  -3   8   1      461.02      454.47      7.30 o 
  -2   8   1      263.20      277.44      4.32 o 
  -1   8   1      546.09      509.82      6.08 o 
   0   8   1       39.31       42.73      2.40 o 
   1   8   1      538.54      499.53      6.29 o 
   2   8   1      267.22      269.07      4.64 o 
   3   8   1      454.01      451.82      6.98 o 
   4   8   1      130.16      132.56      4.98 o 
   5   8   1        5.31        4.14      2.15 o 
   6   8   1      246.07      245.23      9.21 o 
   7   8   1        3.34        4.71      3.16 o 
   8   8   1        9.36        3.68      3.60 o 
   9   8   1        0.36        5.29      4.45 o 
  10   8   1        3.86        7.83      8.11 o 
 -10   9   1       53.80       73.48     30.17 o 
  -9   9   1       39.08       50.28      7.38 o 
  -8   9   1        4.07        8.88      5.35 o 
  -7   9   1       17.06       10.54      4.06 o 
  -6   9   1       33.58       29.69      3.92 o 
  -5   9   1       74.90       69.81      4.78 o 
  -4   9   1       48.20       55.30      3.85 o 
  -3   9   1      329.45      313.56      7.25 o 
  -2   9   1      583.51      571.58      7.38 o 
  -1   9   1       86.54       85.18      3.52 o 
   0   9   1       80.95       83.44      3.69 o 
   1   9   1       85.99       84.61      3.93 o 
   2   9   1      579.73      555.21      7.60 o 
   3   9   1      324.87      318.86      5.59 o 
   4   9   1       47.35       44.93      3.85 o 
   5   9   1       77.62       75.24      4.74 o 
   6   9   1       33.63       32.44      5.13 o 
   7   9   1       16.12       10.93      3.93 o 
   8   9   1        3.95        9.17      5.33 o 
   9   9   1       38.22       53.22      8.84 o 
  10   9   1       54.06       55.21     13.00 o 
  -9  10   1       92.18      113.87     17.00 o 
  -8  10   1       44.65       42.02      8.08 o 
  -7  10   1       15.53       17.47      4.44 o 
  -6  10   1       39.18       34.39      4.71 o 
  -5  10   1       18.91        7.13      3.31 o 
  -4  10   1       93.47       97.73      6.04 o 
  -3  10   1      168.07      178.39      5.24 o 
  -2  10   1      122.53      131.91      4.14 o 
  -1  10   1       55.74       51.78      4.44 o 
   0  10   1      370.15      340.51      7.19 o 
   1  10   1       54.09       46.26      3.79 o 
   2  10   1      119.93      129.94      5.77 o 
   3  10   1      168.83      169.95      9.92 o 
   4  10   1       95.15      104.13      6.82 o 
   5  10   1       17.92       17.34      3.81 o 
   6  10   1       39.70       47.13      4.99 o 
   7  10   1       15.56       13.72      4.18 o 
   8  10   1       43.82       53.46      8.53 o 
   9  10   1       91.32      158.90     27.12 o 
  -8  11   1        3.51        3.83      6.24 o 
  -7  11   1        5.88        6.16      5.22 o 
  -6  11   1       18.90        9.47      3.70 o 
  -5  11   1      113.47      106.91      7.38 o 
  -4  11   1      113.74       96.00      4.89 o 
  -3  11   1      234.75      241.69      6.64 o 
  -2  11   1       73.97       79.72      4.54 o 
  -1  11   1      420.64      428.74      9.86 o 
   0  11   1        1.07       -0.47      2.23 o 
   1  11   1      417.27      408.94     10.44 o 
   2  11   1       74.92       75.37      8.15 o 
   3  11   1      229.43      238.28      8.27 o 
   4  11   1      110.59       99.37      4.68 o 
   5  11   1      109.13       94.68      7.57 o 
   6  11   1       18.23       10.29      3.98 o 
   7  11   1        5.17        7.14      5.09 o 
   8  11   1        3.32        1.78      6.08 o 
  -8  12   1       18.11       14.57     12.85 o 
  -7  12   1       12.35        8.87      5.42 o 
  -6  12   1       10.77        9.06      5.64 o 
  -5  12   1       15.69       15.94      5.49 o 
  -4  12   1       82.32       71.96      7.02 o 
  -3  12   1      173.06      173.78      7.30 o 
  -2  12   1      217.80      211.92      8.25 o 
  -1  12   1       80.80       89.16      5.55 o 
   0  12   1       67.60       64.47      5.68 o 
   1  12   1       82.02       84.11      6.44 o 
   2  12   1      216.49      233.92      9.74 o 
   3  12   1      170.75      191.47     10.51 o 
   4  12   1       78.29       83.59      8.21 o 
   5  12   1       15.13        8.63      4.90 o 
   6  12   1        9.66       13.70      5.21 o 
   7  12   1       11.86       17.60      7.01 o 
   8  12   1       18.18       11.60     12.70 o 
  -7  13   1        9.04        4.44     12.73 o 
  -6  13   1        8.89       16.25      6.23 o 
  -5  13   1       42.08       49.71      8.00 o 
  -4  13   1       76.62       60.97      8.17 o 
  -3  13   1      148.61      173.88      9.89 o 
  -2  13   1       34.36       36.28      5.29 o 
  -1  13   1       51.41       53.17      8.03 o 
   0  13   1       41.60       38.13      5.72 o 
   1  13   1       51.19       59.60      5.50 o 
   2  13   1       34.10       37.01      4.84 o 
   3  13   1      148.92      158.52     10.65 o 
   4  13   1       77.82       61.41      9.90 o 
   5  13   1       44.48       46.24      8.25 o 
   6  13   1        8.85        5.87      5.45 o 
   7  13   1        9.56       23.13     14.63 o 
  -5  14   1       22.89       16.86     13.13 o 
  -4  14   1       97.26      106.03     21.60 o 
  -3  14   1       32.06       39.32      9.16 o 
  -2  14   1      104.13      109.42     14.79 o 
  -1  14   1       21.90       21.89      6.24 o 
   0  14   1        7.64        9.31      5.67 o 
   1  14   1       22.28       20.44      6.87 o 
   2  14   1      106.47      107.83     12.12 o 
   3  14   1       32.04       33.11      7.92 o 
   4  14   1       97.41      105.16     12.81 o 
   5  14   1       23.32       13.53     13.50 o 
  -2  15   1       31.41       20.11     12.30 o 
  -1  15   1        4.56        4.99      6.59 o 
   0  15   1       29.46       17.77      6.65 o 
   1  15   1        4.82        6.60      5.66 o 
   2  15   1       32.20       35.32     11.29 o 
   0   0   2     5046.69     5249.56     98.98 o 
   1   0   2     1751.95     1753.82     12.46 o 
   2   0   2     5234.35     5002.18     30.97 o 
   3   0   2      748.01      711.15      6.54 o 
   4   0   2     1808.41     1842.43     10.81 o 
   5   0   2        4.52        5.07      1.08 o 
   6   0   2        1.52        0.81      1.00 o 
   7   0   2        7.93        6.92      1.50 o 
   8   0   2       72.99       71.36      3.77 o 
   9   0   2      431.84      418.92     10.59 o 
  10   0   2        1.15        4.57      3.75 o 
  11   0   2        7.90        9.44      6.91 o 
  12   0   2       31.23       40.62     11.08 o 
 -12   1   2       12.75       13.01      8.69 o 
 -11   1   2       22.20       27.62      5.79 o 
 -10   1   2       44.68       37.70      7.02 o 
  -9   1   2        8.05        8.77      2.87 o 
  -8   1   2       45.66       50.52      3.84 o 
  -7   1   2       31.65       32.09      1.93 o 
  -6   1   2        4.07        7.47      1.48 o 
  -5   1   2      336.13      364.28      4.79 o 
  -4   1   2      739.13      696.47      6.38 o 
  -3   1   2     3533.88     3589.67     20.90 o 
  -2   1   2    12532.35    12402.13     65.84 o 
  -1   1   2     4550.95     4494.62     30.72 o 
   0   1   2     1192.27     1123.99     12.64 o 
   1   1   2     4533.57     4475.92     34.88 o 
   2   1   2    12630.01    12341.56    183.22 o 
   3   1   2     3589.79     3635.00     27.76 o 
   4   1   2      728.20      699.37      5.99 o 
   5   1   2      337.29      357.87      4.64 o 
   6   1   2        3.69        8.13      1.22 o 
   7   1   2       32.46       34.25      2.13 o 
   8   1   2       46.27       49.12      3.60 o 
   9   1   2        8.97        7.24      2.84 o 
  10   1   2       45.72       36.12      5.30 o 
  11   1   2       23.21       19.13      5.35 o 
  12   1   2       12.44       16.79     11.66 o 
 -12   2   2       17.93       18.92      9.28 o 
 -11   2   2       10.71       10.57      4.39 o 
 -10   2   2       97.42      104.22     13.85 o 
  -9   2   2       68.24       74.96      8.93 o 
  -8   2   2       53.74       58.86      3.15 o 
  -7   2   2      112.94      109.99      4.45 o 
  -6   2   2      119.95      115.35      4.09 o 
  -5   2   2      328.06      340.49      5.64 o 
  -4   2   2      303.07      280.65      4.50 o 
  -3   2   2       77.65       73.18      2.32 o 
  -2   2   2    13890.45    13970.44     87.92 o 
  -1   2   2     9790.90     9596.00     58.25 o 
   0   2   2    24372.87    24923.60    154.22 o 
   1   2   2     9783.33     9439.30     66.11 o 
   2   2   2    13859.22    13944.92    101.76 o 
   3   2   2       77.00       72.40      3.25 o 
   4   2   2      315.20      292.32      4.93 o 
   5   2   2      319.08      338.83      5.56 o 
   6   2   2      123.45      121.20      4.21 o 
   7   2   2      109.87      114.88      3.52 o 
   8   2   2       54.42       61.58      3.39 o 
   9   2   2       69.79       74.06      5.01 o 
  10   2   2      100.54      107.44      9.92 o 
  11   2   2       10.66       11.74      5.58 o 
  12   2   2       17.29       11.55      8.35 o 
 -11   3   2       93.85      107.52     11.67 o 
 -10   3   2       74.68       80.79      9.78 o 
  -9   3   2      232.08      263.20     15.16 o 
  -8   3   2      264.08      269.13      8.41 o 
  -7   3   2      122.60      120.61      5.07 o 
  -6   3   2       34.23       35.79      3.30 o 
  -5   3   2       41.27       47.36      3.07 o 
  -4   3   2      153.29      163.69      3.16 o 
  -3   3   2     1261.13     1289.56      9.89 o 
  -2   3   2     1180.06     1151.22      8.85 o 
  -1   3   2     3650.69     3631.38     21.97 o 
   0   3   2     3036.61     2725.66     15.51 o 
   1   3   2     3590.83     3545.45     23.87 o 
   2   3   2     1168.40     1128.83     12.47 o 
   3   3   2     1232.24     1271.69      9.94 o 
   4   3   2      151.99      154.35      3.58 o 
   5   3   2       44.43       53.38      2.83 o 
   6   3   2       31.53       26.34      2.31 o 
   7   3   2      123.34      124.23      5.98 o 
   8   3   2      263.66      273.13      6.03 o 
   9   3   2      235.07      246.71     10.63 o 
  10   3   2       73.68       72.71      8.56 o 
  11   3   2       93.85      100.26     17.66 o 
 -11   4   2        9.02        9.32      5.86 o 
 -10   4   2       75.28       76.54      8.03 o 
  -9   4   2       16.24       14.52      4.71 o 
  -8   4   2      455.38      434.79     12.77 o 
  -7   4   2      812.01      802.98     13.44 o 
  -6   4   2      146.13      140.99      5.65 o 
  -5   4   2      332.47      358.54      7.27 o 
  -4   4   2        5.79        3.65      1.34 o 
  -3   4   2     3951.21     4049.76     23.72 o 
  -2   4   2      393.06      398.04      4.36 o 
  -1   4   2      987.97     1008.27      7.28 o 
   0   4   2      445.05      419.80      4.33 o 
   1   4   2      978.15     1003.54      7.80 o 
   2   4   2      382.45      384.36      5.60 o 
   3   4   2     3931.35     4000.76     26.33 o 
   4   4   2        6.63        5.22      1.36 o 
   5   4   2      346.65      363.77      6.71 o 
   6   4   2      152.37      150.77      6.34 o 
   7   4   2      794.31      794.35     15.54 o 
   8   4   2      460.16      463.71     12.34 o 
   9   4   2       16.85       14.19      2.99 o 
  10   4   2       73.85       77.24     13.26 o 
  11   4   2        8.60        7.46      6.36 o 
 -11   5   2       23.50       28.48      8.22 o 
 -10   5   2       40.01       23.08      5.76 o 
  -9   5   2       15.26       12.37      3.85 o 
  -8   5   2       69.98       68.65      7.84 o 
  -7   5   2      622.02      593.43     15.55 o 
  -6   5   2      611.49      595.67      9.89 o 
  -5   5   2      126.54      116.10      3.80 o 
  -4   5   2      173.78      150.89      4.85 o 
  -3   5   2      270.40      267.45      4.27 o 
  -2   5   2     4186.00     4375.56     25.28 o 
  -1   5   2      968.62     1014.99      7.35 o 
   0   5   2      762.52      720.17      5.71 o 
   1   5   2      978.87     1027.97      7.24 o 
   2   5   2     4193.31     4383.53     25.05 o 
   3   5   2      259.53      258.96      4.43 o 
   4   5   2      172.66      148.17      4.35 o 
   5   5   2      126.83      119.97      6.26 o 
   6   5   2      603.63      599.37     12.16 o 
   7   5   2      620.79      573.13     19.72 o 
   8   5   2       65.56       66.08      6.81 o 
   9   5   2       15.14        8.64      4.10 o 
  10   5   2       39.00       30.71      6.65 o 
  11   5   2       23.54       50.68     16.37 o 
 -11   6   2        0.87       -0.63      7.50 o 
 -10   6   2       14.60       18.33      5.48 o 
  -9   6   2       79.33       75.82      7.05 o 
  -8   6   2       66.45       72.68      7.14 o 
  -7   6   2        0.14        3.93      3.57 o 
  -6   6   2       45.37       38.05      4.30 o 
  -5   6   2       33.36       28.54      2.39 o 
  -4   6   2      646.28      648.91      7.77 o 
  -3   6   2       72.05       68.31      2.60 o 
  -2   6   2     1138.19     1303.62     10.26 o 
  -1   6   2       60.45       71.95      1.81 o 
   0   6   2        0.01        0.81      0.73 o 
   1   6   2       58.47       63.74      2.24 o 
   2   6   2     1132.18     1310.20     10.19 o 
   3   6   2       65.91       65.42      2.76 o 
   4   6   2      637.27      646.62      8.43 o 
   5   6   2       35.57       32.75      2.78 o 
   6   6   2       41.27       44.66      4.50 o 
   7   6   2        0.18        7.00      3.73 o 
   8   6   2       68.03       55.10      6.46 o 
   9   6   2       78.25       69.86      7.33 o 
  10   6   2       14.22       15.87      9.58 o 
  11   6   2        0.92        7.22     11.20 o 
 -10   7   2       47.96       60.21      8.95 o 
  -9   7   2        4.39       -0.72      4.42 o 
  -8   7   2      151.65      164.30     10.31 o 
  -7   7   2      361.92      362.46     14.59 o 
  -6   7   2      522.28      518.14     11.45 o 
  -5   7   2      643.72      651.11      8.99 o 
  -4   7   2      433.36      455.36      6.78 o 
  -3   7   2      258.89      296.71      5.57 o 
  -2   7   2     1427.76     1483.79     11.26 o 
  -1   7   2      667.03      724.78      6.56 o 
   0   7   2       50.77       61.03      2.05 o 
   1   7   2      661.72      728.70      8.48 o 
   2   7   2     1436.14     1481.01     11.08 o 
   3   7   2      265.67      307.49      5.59 o 
   4   7   2      423.06      444.45      7.80 o 
   5   7   2      639.08      628.96     10.34 o 
   6   7   2      526.11      507.73     11.36 o 
   7   7   2      361.67      345.94     10.42 o 
   8   7   2      152.78      153.37     12.28 o 
   9   7   2        4.35        4.84      4.83 o 
  10   7   2       48.31       44.28      9.45 o 
 -10   8   2       25.27       23.37      9.89 o 
  -9   8   2       10.77        6.09      4.74 o 
  -8   8   2       61.46       60.13      8.12 o 
  -7   8   2       21.14       12.16      3.58 o 
  -6   8   2      233.02      222.06     11.36 o 
  -5   8   2       69.39       58.36      3.56 o 
  -4   8   2      345.70      342.68      7.91 o 
  -3   8   2      268.07      295.68      5.75 o 
  -2   8   2      115.92      119.18      4.33 o 
  -1   8   2     2257.51     2285.25     15.04 o 
   0   8   2       78.76       93.35      3.13 o 
   1   8   2     2260.82     2298.93     17.19 o 
   2   8   2      112.09      115.06      3.49 o 
   3   8   2      262.88      296.86      5.03 o 
   4   8   2      347.11      339.36      7.18 o 
   5   8   2       71.01       70.04      4.37 o 
   6   8   2      229.92      230.93      9.53 o 
   7   8   2       22.79       21.13      4.36 o 
   8   8   2       59.28       62.43      8.83 o 
   9   8   2       11.18        7.32      4.83 o 
  10   8   2       26.28       26.27      9.65 o 
 -10   9   2       34.30       57.50     19.19 o 
  -9   9   2       29.26       24.60      6.03 o 
  -8   9   2        4.85        3.35      4.84 o 
  -7   9   2       66.28       74.79      6.97 o 
  -6   9   2        0.55        2.04      2.68 o 
  -5   9   2       12.05        9.39      2.66 o 
  -4   9   2      249.67      255.08      7.63 o 
  -3   9   2      103.36      115.11      4.85 o 
  -2   9   2       86.95       86.67      2.98 o 
  -1   9   2      256.01      237.24      4.62 o 
   0   9   2      315.90      304.79      5.86 o 
   1   9   2      247.98      237.50      5.90 o 
   2   9   2       88.10       91.32      3.50 o 
   3   9   2      102.95      106.52      5.07 o 
   4   9   2      246.89      243.89      7.23 o 
   5   9   2       10.85        6.54      2.56 o 
   6   9   2        0.57        1.49      2.66 o 
   7   9   2       63.59       64.51      6.58 o 
   8   9   2        5.62       11.28      5.30 o 
   9   9   2       28.16       37.85      8.72 o 
  10   9   2       34.99       54.35     17.84 o 
  -9  10   2       20.44       30.45     10.79 o 
  -8  10   2       28.25       31.57      7.17 o 
  -7  10   2       20.85       19.62      4.44 o 
  -6  10   2       75.33       59.53      5.21 o 
  -5  10   2       30.52       34.34      4.50 o 
  -4  10   2       22.16       19.51      3.25 o 
  -3  10   2      155.01      172.39      4.43 o 
  -2  10   2      134.57      143.07      4.35 o 
  -1  10   2      191.96      193.65      5.83 o 
   0  10   2      809.66      797.18     10.64 o 
   1  10   2      188.05      192.19      8.41 o 
   2  10   2      129.86      143.34      5.58 o 
   3  10   2      150.71      181.26      7.54 o 
   4  10   2       21.00       19.52      2.38 o 
   5  10   2       30.98       27.00      4.18 o 
   6  10   2       74.03       59.58      5.41 o 
   7  10   2       20.56       13.77      4.46 o 
   8  10   2       27.96       32.66      7.35 o 
   9  10   2       20.69       15.24     13.46 o 
  -8  11   2       12.21       12.04      8.63 o 
  -7  11   2        3.07        7.30      4.92 o 
  -6  11   2        6.76        1.67      3.31 o 
  -5  11   2       27.14       23.34      4.30 o 
  -4  11   2       56.74       56.08      5.05 o 
  -3  11   2       59.23       61.35      3.57 o 
  -2  11   2      156.07      168.93      6.02 o 
  -1  11   2       46.87       51.54      4.40 o 
   0  11   2      696.62      761.22     13.09 o 
   1  11   2       48.37       52.69      4.81 o 
   2  11   2      153.90      152.43      7.21 o 
   3  11   2       57.77       63.51      7.28 o 
   4  11   2       55.27       58.87      4.03 o 
   5  11   2       27.45       15.75      4.27 o 
   6  11   2        7.20        2.06      4.02 o 
   7  11   2        3.00        3.43      4.26 o 
   8  11   2       12.89       15.40      6.73 o 
  -7  12   2        2.54       10.98      5.58 o 
  -6  12   2        0.61        1.84      5.78 o 
  -5  12   2       35.99       32.81      6.99 o 
  -4  12   2       17.46       15.14      4.31 o 
  -3  12   2      274.39      264.97      8.94 o 
  -2  12   2      255.43      232.71     10.00 o 
  -1  12   2       70.41       69.00      6.87 o 
   0  12   2      425.98      419.92     15.66 o 
   1  12   2       67.26       70.75      6.11 o 
   2  12   2      254.37      263.86     10.18 o 
   3  12   2      274.04      276.82     12.24 o 
   4  12   2       16.76       15.61      4.39 o 
   5  12   2       36.59       30.42      9.39 o 
   6  12   2        0.60       -0.73      4.50 o 
   7  12   2        2.49        9.76      6.08 o 
  -7  13   2        8.89       12.27     12.61 o 
  -6  13   2        0.32        3.77      7.85 o 
  -5  13   2       11.59       19.56      7.34 o 
  -4  13   2      118.86      109.80     12.22 o 
  -3  13   2       44.95       46.72      7.40 o 
  -2  13   2       59.60       54.60      7.05 o 
  -1  13   2       58.97       68.02      6.36 o 
   0  13   2        0.05       -1.57      3.52 o 
   1  13   2       58.59       73.03      7.20 o 
   2  13   2       59.77       66.65      6.45 o 
   3  13   2       44.34       24.75      6.27 o 
   4  13   2      117.97       88.48     16.91 o 
   5  13   2       11.18       10.01      6.23 o 
   6  13   2        0.32        5.52      6.41 o 
   7  13   2        8.94       12.09     13.46 o 
  -5  14   2       39.83       24.82     15.67 o 
  -4  14   2        4.16        4.93      7.34 o 
  -3  14   2       72.76       74.74     13.36 o 
  -2  14   2        7.89       17.08      7.75 o 
  -1  14   2        8.50       11.41      4.72 o 
   0  14   2       18.00       23.08      6.77 o 
   1  14   2        7.83       12.85      4.82 o 
   2  14   2        7.34        8.93      5.56 o 
   3  14   2       73.60       46.81     11.49 o 
   4  14   2        3.78        7.08      6.47 o 
   5  14   2       38.92       32.59     15.58 o 
  -2  15   2       29.49       39.84     14.41 o 
  -1  15   2       60.12       67.02      9.44 o 
   0  15   2        6.49       -0.64      5.11 o 
   1  15   2       59.75       59.63      9.68 o 
   2  15   2       30.01       43.79     16.00 o 
   1   0   3    18358.88    18436.49    123.41 o 
   2   0   3      416.56      421.49      4.67 o 
   3   0   3     2849.20     2863.43     18.10 o 
   4   0   3     1217.97     1326.73      8.41 o 
   5   0   3     9479.40     9902.17     48.77 o 
   6   0   3      493.94      516.66      7.25 o 
   7   0   3      581.92      589.49      6.99 o 
   8   0   3      132.38      139.12      4.82 o 
   9   0   3        6.52        4.14      2.93 o 
  10   0   3        3.06        3.21      3.89 o 
  11   0   3       13.26        8.82      5.49 o 
  12   0   3       19.38       10.73      5.93 o 
 -12   1   3       12.97        0.07      5.33 o 
 -11   1   3       33.00       30.79      6.09 o 
 -10   1   3      127.11      128.13      9.40 o 
  -9   1   3      182.68      182.97      7.14 o 
  -8   1   3      207.98      223.83      5.59 o 
  -7   1   3      125.73      110.96      3.10 o 
  -6   1   3      425.62      409.71      6.23 o 
  -5   1   3      387.05      393.65      5.34 o 
  -4   1   3     1665.27     1704.03     11.18 o 
  -3   1   3      316.44      293.11      3.77 o 
  -2   1   3     5274.53     5297.07     32.04 o 
  -1   1   3     1724.36     1598.99     12.61 o 
   0   1   3      340.09      304.52      4.75 o 
   1   1   3     1739.52     1617.91     12.61 o 
   2   1   3     5298.11     5290.12     31.51 o 
   3   1   3      308.24      290.81      3.80 o 
   4   1   3     1681.06     1710.48     11.66 o 
   5   1   3      397.29      410.86      5.04 o 
   6   1   3      436.24      436.99      5.68 o 
   7   1   3      121.92      113.06      3.58 o 
   8   1   3      209.74      231.55      5.86 o 
   9   1   3      185.48      174.43      7.94 o 
  10   1   3      125.40      143.97      8.82 o 
  11   1   3       32.95       38.15      6.44 o 
  12   1   3       12.72        6.23      7.50 o 
 -11   2   3       11.12       12.87      5.21 o 
 -10   2   3       98.54      113.02      8.66 o 
  -9   2   3      217.90      207.76      6.48 o 
  -8   2   3       59.79       66.66      5.16 o 
  -7   2   3      336.43      327.25      6.68 o 
  -6   2   3      426.94      441.51      7.28 o 
  -5   2   3      250.82      267.91      4.85 o 
  -4   2   3      116.29      121.58      3.64 o 
  -3   2   3      107.52      110.92      2.51 o 
  -2   2   3     7503.96     7693.69     40.80 o 
  -1   2   3     9572.47     9341.72     53.87 o 
   0   2   3    24766.86    25798.30    139.45 o 
   1   2   3     9592.72     9356.36     53.45 o 
   2   2   3     7448.47     7555.11     47.34 o 
   3   2   3      100.25       98.84      3.17 o 
   4   2   3      121.71      126.01      3.07 o 
   5   2   3      262.62      288.21      3.88 o 
   6   2   3      419.47      438.83      6.09 o 
   7   2   3      338.01      341.98      5.93 o 
   8   2   3       58.48       59.53      3.68 o 
   9   2   3      213.68      209.93      7.44 o 
  10   2   3       98.78       92.78     13.72 o 
  11   2   3       11.24        6.14      5.22 o 
 -11   3   3       43.05       41.96      7.95 o 
 -10   3   3       22.75       25.65      7.45 o 
  -9   3   3      176.09      191.63      8.71 o 
  -8   3   3       88.78       91.56      5.94 o 
  -7   3   3        1.97        3.15      2.00 o 
  -6   3   3      356.74      338.21      7.19 o 
  -5   3   3      322.00      348.99      6.33 o 
  -4   3   3      951.01      891.20      8.45 o 
  -3   3   3     1560.27     1516.01     10.40 o 
  -2   3   3     3226.87     3101.93     17.78 o 
  -1   3   3      269.28      257.89      3.81 o 
   0   3   3       63.56       49.75      1.95 o 
   1   3   3      267.24      243.07      3.73 o 
   2   3   3     3236.59     3114.90     19.88 o 
   3   3   3     1529.31     1489.65     11.99 o 
   4   3   3      955.14      905.91      9.62 o 
   5   3   3      313.94      349.49      6.15 o 
   6   3   3      366.07      349.92      6.67 o 
   7   3   3        1.79        4.04      1.41 o 
   8   3   3       84.83       98.59      4.57 o 
   9   3   3      173.59      176.40      7.57 o 
  10   3   3       24.16       32.38      6.62 o 
  11   3   3       43.28       41.63      9.36 o 
 -11   4   3        6.63        7.03      6.10 o 
 -10   4   3      100.04       94.28     10.24 o 
  -9   4   3       44.44       45.98      4.44 o 
  -8   4   3       27.38       19.87      3.44 o 
  -7   4   3       61.08       58.49      4.55 o 
  -6   4   3      316.24      312.22      7.61 o 
  -5   4   3      399.10      372.89      7.26 o 
  -4   4   3       38.59       51.51      2.61 o 
  -3   4   3     1024.17     1064.45      8.80 o 
  -2   4   3       38.47       27.18      1.28 o 
  -1   4   3     1223.90     1209.05      9.30 o 
   0   4   3       98.56      110.50      2.27 o 
   1   4   3     1248.41     1244.29      8.98 o 
   2   4   3       37.54       31.43      1.82 o 
   3   4   3     1041.27     1093.15     10.18 o 
   4   4   3       36.19       47.38      2.60 o 
   5   4   3      405.61      393.84      6.76 o 
   6   4   3      315.22      313.29      9.88 o 
   7   4   3       58.84       58.98      4.75 o 
   8   4   3       28.12       24.78      2.63 o 
   9   4   3       45.98       33.54      4.96 o 
  10   4   3       98.42      102.78      9.23 o 
  11   4   3        7.23        9.26      7.40 o 
 -11   5   3       28.24       15.98      6.90 o 
 -10   5   3       40.34       39.91      6.55 o 
  -9   5   3      101.89      111.93      7.89 o 
  -8   5   3      303.77      315.47     10.78 o 
  -7   5   3     1242.78     1276.85     18.23 o 
  -6   5   3      200.35      211.62      6.48 o 
  -5   5   3      502.19      510.21      7.49 o 
  -4   5   3      957.58      975.73      9.79 o 
  -3   5   3     1181.83     1165.07      9.84 o 
  -2   5   3     1388.35     1392.65     10.35 o 
  -1   5   3      193.50      188.63      3.18 o 
   0   5   3      328.58      295.82      3.53 o 
   1   5   3      179.27      181.40      3.18 o 
   2   5   3     1409.93     1403.28      9.99 o 
   3   5   3     1152.29     1142.95     10.78 o 
   4   5   3      970.52      988.48     10.09 o 
   5   5   3      507.38      505.45      8.91 o 
   6   5   3      201.94      204.91      7.88 o 
   7   5   3     1237.81     1249.65     21.15 o 
   8   5   3      308.45      311.34     11.76 o 
   9   5   3      100.18       91.55      8.04 o 
  10   5   3       40.86       44.05      7.49 o 
  11   5   3       28.09       32.07     14.54 o 
 -11   6   3       30.24       14.31      8.98 o 
 -10   6   3        8.98        5.72      4.94 o 
  -9   6   3        1.19        2.66      3.38 o 
  -8   6   3       65.78       71.31      7.19 o 
  -7   6   3      195.58      179.69      9.67 o 
  -6   6   3      519.42      524.91     10.16 o 
  -5   6   3       24.02       28.65      2.48 o 
  -4   6   3      301.97      310.21      5.22 o 
  -3   6   3       77.99       80.61      3.90 o 
  -2   6   3      853.32      909.15      7.56 o 
  -1   6   3      305.13      298.46      3.59 o 
   0   6   3      280.59      266.62      3.51 o 
   1   6   3      308.98      299.94      3.96 o 
   2   6   3      829.14      865.79      7.66 o 
   3   6   3       76.06       79.94      3.03 o 
   4   6   3      296.44      304.80      5.42 o 
   5   6   3       25.08       30.68      2.96 o 
   6   6   3      518.47      528.20     11.19 o 
   7   6   3      195.49      211.09     10.33 o 
   8   6   3       65.38       67.23      6.98 o 
   9   6   3        1.00       -1.26      3.48 o 
  10   6   3        9.84       11.42      5.83 o 
  11   6   3       30.64       24.66     13.34 o 
 -10   7   3       50.24       50.69      9.11 o 
  -9   7   3       21.31       11.87      5.43 o 
  -8   7   3       22.81       27.10      5.36 o 
  -7   7   3       63.27       62.77      6.76 o 
  -6   7   3      185.58      183.15     11.58 o 
  -5   7   3        8.69       10.25      1.98 o 
  -4   7   3      235.63      233.57      4.85 o 
  -3   7   3      218.37      193.12      4.41 o 
  -2   7   3      491.28      526.49      6.21 o 
  -1   7   3      422.68      431.75      4.94 o 
   0   7   3      135.47      138.23      2.98 o 
   1   7   3      423.00      440.99      5.67 o 
   2   7   3      480.71      515.92      6.07 o 
   3   7   3      221.16      201.60      3.46 o 
   4   7   3      230.20      226.27      5.72 o 
   5   7   3        7.97        4.72      2.10 o 
   6   7   3      186.69      165.91      6.87 o 
   7   7   3       63.84       59.43      6.27 o 
   8   7   3       22.35       33.21      6.11 o 
   9   7   3       21.77       33.75      6.28 o 
  10   7   3       51.03       56.29      9.88 o 
 -10   8   3        5.69        3.90      7.40 o 
  -9   8   3       14.39       13.56      5.49 o 
  -8   8   3       29.30       26.31      5.04 o 
  -7   8   3        9.69        4.76      3.03 o 
  -6   8   3       23.52       25.11      3.77 o 
  -5   8   3       46.62       47.29      3.40 o 
  -4   8   3      649.10      644.65      8.66 o 
  -3   8   3      180.26      193.99      4.80 o 
  -2   8   3      347.05      341.56      5.75 o 
  -1   8   3      614.21      609.78      6.67 o 
   0   8   3     1403.36     1369.10     12.16 o 
   1   8   3      611.10      595.61      8.02 o 
   2   8   3      351.56      340.58      5.40 o 
   3   8   3      176.19      185.09      3.99 o 
   4   8   3      648.91      652.21     11.01 o 
   5   8   3       48.34       42.25      3.67 o 
   6   8   3       23.41       17.06      3.76 o 
   7   8   3       10.24       13.01      3.99 o 
   8   8   3       28.54       18.85      5.09 o 
   9   8   3       14.69       17.38      5.39 o 
  10   8   3        5.55        4.92      7.52 o 
  -9   9   3       21.07       21.76      6.44 o 
  -8   9   3       61.97       67.32      8.78 o 
  -7   9   3       31.08       28.33      4.97 o 
  -6   9   3       20.34       18.95      3.47 o 
  -5   9   3       15.07       17.06      2.65 o 
  -4   9   3       81.19       80.52      4.56 o 
  -3   9   3      537.63      494.53      8.87 o 
  -2   9   3      185.05      186.33      4.01 o 
  -1   9   3      522.97      506.19      6.99 o 
   0   9   3      282.89      274.64      7.29 o 
   1   9   3      516.35      505.01      9.38 o 
   2   9   3      184.52      202.63      5.64 o 
   3   9   3      533.90      511.02      7.62 o 
   4   9   3       77.26       79.73      3.28 o 
   5   9   3       14.96       17.46      3.25 o 
   6   9   3       20.75       30.96      4.49 o 
   7   9   3       30.13       28.08      4.97 o 
   8   9   3       63.52       46.58      7.75 o 
   9   9   3       20.37       18.81      6.52 o 
  -9  10   3       32.99       52.67     17.44 o 
  -8  10   3        2.47       -0.80      5.00 o 
  -7  10   3        4.72        4.29      3.76 o 
  -6  10   3       34.73       23.19      4.77 o 
  -5  10   3      193.32      182.36      7.24 o 
  -4  10   3      319.46      263.58      9.03 o 
  -3  10   3      219.07      250.77      7.93 o 
  -2  10   3      658.38      671.93      9.03 o 
  -1  10   3      961.46      997.51     11.72 o 
   0  10   3     1832.86     1749.39     17.70 o 
   1  10   3      954.30      958.22     16.02 o 
   2  10   3      660.99      672.23     12.45 o 
   3  10   3      215.20      258.41      7.80 o 
   4  10   3      315.52      283.71      7.15 o 
   5  10   3      191.37      191.03      9.62 o 
   6  10   3       35.23       20.03      4.16 o 
   7  10   3        4.70        5.23      3.98 o 
   8  10   3        2.20        5.57      5.12 o 
   9  10   3       33.83       40.85     16.52 o 
  -8  11   3        6.62       15.26      8.30 o 
  -7  11   3       25.28       13.80      5.64 o 
  -6  11   3        3.46       12.48      4.21 o 
  -5  11   3        1.59       -1.06      3.15 o 
  -4  11   3      164.97      159.20     11.02 o 
  -3  11   3      331.21      328.74      7.14 o 
  -2  11   3       93.00      100.41      5.66 o 
  -1  11   3      537.00      554.80     12.02 o 
   0  11   3      860.22      889.61     14.32 o 
   1  11   3      538.01      541.53     13.05 o 
   2  11   3       93.99      106.89      7.23 o 
   3  11   3      329.67      321.65      9.79 o 
   4  11   3      165.74      175.58      7.05 o 
   5  11   3        1.23        6.67      3.71 o 
   6  11   3        4.06       13.44      4.88 o 
   7  11   3       24.35       22.59      5.78 o 
   8  11   3        7.34       10.10      6.39 o 
  -7  12   3       34.96       18.75      9.10 o 
  -6  12   3       60.26       56.80      8.55 o 
  -5  12   3      165.15      140.62     13.16 o 
  -4  12   3       33.21       32.31      4.73 o 
  -3  12   3       35.21       25.29      4.48 o 
  -2  12   3       32.36       32.10      4.65 o 
  -1  12   3       89.65       88.92      6.45 o 
   0  12   3        0.43       -0.85      3.27 o 
   1  12   3       90.78      107.28      8.56 o 
   2  12   3       32.85       33.29      5.02 o 
   3  12   3       37.44       39.71      7.46 o 
   4  12   3       33.67       25.49      4.96 o 
   5  12   3      165.10      152.89     14.23 o 
   6  12   3       59.06       47.71      9.21 o 
   7  12   3       34.45       44.57      8.80 o 
  -6  13   3       69.24       77.56     14.25 o 
  -5  13   3       21.05       27.03      7.71 o 
  -4  13   3       24.15        8.14      7.27 o 
  -3  13   3        8.83        8.81      5.01 o 
  -2  13   3       35.43       34.30      5.74 o 
  -1  13   3       27.44       32.18      5.59 o 
   0  13   3       85.76       60.28     10.19 o 
   1  13   3       27.31       32.42      6.86 o 
   2  13   3       36.34       35.36      5.13 o 
   3  13   3        9.40       10.17      6.08 o 
   4  13   3       23.43       21.73      8.29 o 
   5  13   3       20.29       29.00      8.35 o 
   6  13   3       67.86       68.13     13.41 o 
  -5  14   3       31.57       44.71     16.77 o 
  -4  14   3       13.38       20.35      8.76 o 
  -3  14   3        4.67       -0.68      6.51 o 
  -2  14   3       16.28       20.54      9.81 o 
  -1  14   3       26.97       34.89      8.17 o 
   0  14   3       29.45       41.49      9.53 o 
   1  14   3       26.61       25.71      8.46 o 
   2  14   3       16.21        9.20      6.59 o 
   3  14   3        4.22        2.59     10.74 o 
   4  14   3       14.03       14.19      8.84 o 
  -2  15   3       52.43       70.66     18.79 o 
  -1  15   3       77.91       89.95     11.60 o 
   0  15   3       49.37       40.63      8.33 o 
   1  15   3       77.64       92.26     11.43 o 
   2  15   3       52.85       78.62     18.88 o 
   0   0   4     2475.51     2436.82     32.21 o 
   1   0   4     9144.96     9036.87     54.16 o 
   2   0   4     1768.08     1656.91     10.84 o 
   3   0   4    10777.70    10806.20     55.53 o 
   4   0   4      450.76      487.48      4.46 o 
   5   0   4     2770.40     2855.32     16.62 o 
   6   0   4       44.79       49.50      2.19 o 
   7   0   4        0.37        1.46      1.36 o 
   8   0   4       10.36        6.41      2.24 o 
   9   0   4      300.35      287.13     12.23 o 
  10   0   4       74.51       84.72      7.33 o 
  11   0   4       25.93       32.59      5.90 o 
  12   0   4        0.95        4.87     11.72 o 
 -11   1   4       32.16       22.86      5.83 o 
 -10   1   4      172.49      183.94     10.85 o 
  -9   1   4       67.79       58.86      4.67 o 
  -8   1   4       19.17       25.58      2.89 o 
  -7   1   4       23.81       25.50      1.85 o 
  -6   1   4      148.16      150.63      3.60 o 
  -5   1   4       30.17       37.46      1.90 o 
  -4   1   4      169.81      163.07      3.00 o 
  -3   1   4     1589.97     1678.02     10.68 o 
  -2   1   4     9105.78     9136.22     50.20 o 
  -1   1   4    12686.43    12841.62     69.31 o 
   0   1   4      475.35      486.53      5.59 o 
   1   1   4    12708.61    12965.00     65.84 o 
   2   1   4     8986.31     8988.27     49.79 o 
   3   1   4     1587.54     1657.11     11.67 o 
   4   1   4      159.76      150.64      2.76 o 
   5   1   4       28.92       32.55      1.83 o 
   6   1   4      147.72      158.55      3.60 o 
   7   1   4       22.91       24.31      2.79 o 
   8   1   4       19.30       24.03      3.03 o 
   9   1   4       67.85       78.82      6.09 o 
  10   1   4      170.13      193.53     12.46 o 
  11   1   4       32.24       27.33      6.02 o 
 -11   2   4       31.13       31.40      8.18 o 
 -10   2   4       34.37       33.16      5.48 o 
  -9   2   4      181.51      180.15      5.86 o 
  -8   2   4       61.67       69.45      5.24 o 
  -7   2   4       92.14       92.62      4.12 o 
  -6   2   4      137.49      124.47      4.45 o 
  -5   2   4       91.05       82.75      2.34 o 
  -4   2   4      258.35      272.82      4.56 o 
  -3   2   4     1743.58     1657.24     10.84 o 
  -2   2   4     7912.08     7985.74     41.49 o 
  -1   2   4     1904.46     1710.21     13.61 o 
   0   2   4      339.39      310.69      4.00 o 
   1   2   4     1906.64     1739.18     13.47 o 
   2   2   4     7942.04     7897.46     42.44 o 
   3   2   4     1767.35     1660.64     10.62 o 
   4   2   4      261.88      278.15      3.74 o 
   5   2   4       91.92       80.54      2.79 o 
   6   2   4      139.43      130.26      3.63 o 
   7   2   4       92.71       88.44      3.61 o 
   8   2   4       63.95       71.33      4.04 o 
   9   2   4      179.63      187.11     10.55 o 
  10   2   4       33.58       30.82      6.60 o 
  11   2   4       30.41       36.76      7.33 o 
 -11   3   4       25.27       20.83      5.10 o 
 -10   3   4       61.81       51.80      6.68 o 
  -9   3   4       27.20       19.81      4.08 o 
  -8   3   4       57.40       55.79      4.37 o 
  -7   3   4      714.17      711.85     11.96 o 
  -6   3   4      333.09      313.22      7.11 o 
  -5   3   4       44.37       48.61      2.91 o 
  -4   3   4     1252.84     1233.43     11.16 o 
  -3   3   4      363.29      377.05      4.20 o 
  -2   3   4     2559.36     2556.45     14.90 o 
  -1   3   4     2630.71     2506.16     17.31 o 
   0   3   4      571.38      492.04      5.07 o 
   1   3   4     2639.43     2558.23     16.33 o 
   2   3   4     2613.60     2572.46     15.06 o 
   3   3   4      361.96      372.15      4.24 o 
   4   3   4     1268.86     1241.13     11.19 o 
   5   3   4       49.99       49.47      2.60 o 
   6   3   4      329.34      331.64      5.03 o 
   7   3   4      712.51      728.70      9.71 o 
   8   3   4       57.00       53.12      4.64 o 
   9   3   4       28.95       21.83      3.86 o 
  10   3   4       59.63       44.95     11.84 o 
  11   3   4       25.04       12.68      6.18 o 
 -11   4   4       18.42        9.83      7.41 o 
 -10   4   4       11.89        9.55      4.88 o 
  -9   4   4       77.61       80.95      5.71 o 
  -8   4   4      256.65      250.40     12.01 o 
  -7   4   4      186.28      172.11      6.92 o 
  -6   4   4      191.74      191.02      6.43 o 
  -5   4   4       62.20       78.23      3.71 o 
  -4   4   4      930.90      911.96      9.62 o 
  -3   4   4     1357.53     1432.91     11.65 o 
  -2   4   4     2391.69     2451.46     14.15 o 
  -1   4   4       20.68       23.12      1.71 o 
   0   4   4      137.72      149.95      2.49 o 
   1   4   4       20.09       25.25      1.43 o 
   2   4   4     2416.58     2461.97     14.53 o 
   3   4   4     1339.92     1426.27     10.47 o 
   4   4   4      917.40      920.46      9.88 o 
   5   4   4       59.53       81.51      3.64 o 
   6   4   4      201.14      201.60      6.07 o 
   7   4   4      184.00      175.64      5.00 o 
   8   4   4      262.85      275.89      9.44 o 
   9   4   4       76.16       71.52      6.59 o 
  10   4   4       12.46       -0.21      6.00 o 
  11   4   4       18.19        8.13      7.53 o 
 -11   5   4       28.78       16.42      7.40 o 
 -10   5   4       21.07       26.37      6.00 o 
  -9   5   4      132.55      137.28      8.52 o 
  -8   5   4       98.67       99.69      6.00 o 
  -7   5   4     1438.36     1440.10     25.18 o 
  -6   5   4      285.44      301.88      7.88 o 
  -5   5   4      926.00      886.89     10.71 o 
  -4   5   4      332.59      363.96      5.61 o 
  -3   5   4     1384.98     1447.98     11.44 o 
  -2   5   4       71.11       73.87      2.26 o 
  -1   5   4      461.83      462.92      5.02 o 
   0   5   4        3.85        2.73      0.99 o 
   1   5   4      467.41      456.30      5.01 o 
   2   5   4       68.75       70.11      2.24 o 
   3   5   4     1373.27     1400.83     10.45 o 
   4   5   4      327.65      359.18      5.95 o 
   5   5   4      932.71      895.72     10.94 o 
   6   5   4      289.75      290.18      8.64 o 
   7   5   4     1450.25     1422.71     24.66 o 
   8   5   4       98.28       96.82      4.62 o 
   9   5   4      133.41      145.71      9.71 o 
  10   5   4       20.56       32.50      6.71 o 
  11   5   4       28.84       15.91     12.33 o 
 -11   6   4       21.51       18.35     13.23 o 
 -10   6   4        6.01        3.08      4.52 o 
  -9   6   4       43.74       42.96      5.71 o 
  -8   6   4      199.01      216.59     12.58 o 
  -7   6   4        6.60        6.53      2.90 o 
  -6   6   4      265.24      252.82      8.01 o 
  -5   6   4       41.61       43.57      3.03 o 
  -4   6   4      901.18      937.94      9.82 o 
  -3   6   4       57.50       52.45      2.69 o 
  -2   6   4      599.39      617.78      6.22 o 
  -1   6   4       24.88       22.96      1.41 o 
   0   6   4      109.02      109.50      2.59 o 
   1   6   4       25.52       24.83      1.60 o 
   2   6   4      614.99      624.07      6.41 o 
   3   6   4       59.21       59.56      2.22 o 
   4   6   4      897.18      944.75     10.50 o 
   5   6   4       42.62       38.80      3.16 o 
   6   6   4      278.47      272.56     11.18 o 
   7   6   4        6.40        7.19      3.81 o 
   8   6   4      198.51      214.74     11.06 o 
   9   6   4       43.79       55.67      7.01 o 
  10   6   4        6.28       10.35      5.92 o 
  11   6   4       21.60       60.99     17.93 o 
 -10   7   4       17.62        9.72      5.68 o 
  -9   7   4       10.27        7.90      5.43 o 
  -8   7   4       60.85       63.92      7.17 o 
  -7   7   4      219.70      251.77     13.07 o 
  -6   7   4       21.86       23.43      3.35 o 
  -5   7   4      699.45      696.47     10.04 o 
  -4   7   4      138.37      141.11      4.24 o 
  -3   7   4      638.94      694.96      8.59 o 
  -2   7   4      167.08      167.44      3.69 o 
  -1   7   4     1553.18     1528.77     12.23 o 
   0   7   4      264.87      279.26      4.14 o 
   1   7   4     1558.84     1559.17     12.34 o 
   2   7   4      165.50      165.27      3.62 o 
   3   7   4      632.79      672.81      7.24 o 
   4   7   4      139.31      143.96      3.53 o 
   5   7   4      712.32      693.51     12.67 o 
   6   7   4       21.02       18.19      3.37 o 
   7   7   4      214.37      227.29      9.18 o 
   8   7   4       62.33       76.89      7.96 o 
   9   7   4       11.45       15.31      5.09 o 
  10   7   4       18.09       18.47      6.39 o 
 -10   8   4        5.56        0.65     10.69 o 
  -9   8   4       17.68       21.82      6.43 o 
  -8   8   4       50.91       59.08      6.53 o 
  -7   8   4       44.18       45.14      5.52 o 
  -6   8   4       16.99       17.54      2.98 o 
  -5   8   4      161.45      167.06      6.26 o 
  -4   8   4      138.27      143.55      5.10 o 
  -3   8   4      124.33      126.29      4.78 o 
  -2   8   4      329.15      341.38      5.39 o 
  -1   8   4      112.38      112.68      3.19 o 
   0   8   4      835.70      873.02      9.04 o 
   1   8   4      116.45      117.61      3.62 o 
   2   8   4      327.20      341.52      5.52 o 
   3   8   4      123.93      122.55      3.94 o 
   4   8   4      137.14      145.93      4.01 o 
   5   8   4      163.25      165.13      6.55 o 
   6   8   4       14.39       11.37      3.14 o 
   7   8   4       44.18       40.59      5.41 o 
   8   8   4       48.19       46.57      6.65 o 
   9   8   4       18.51       18.38      5.70 o 
  10   8   4        5.93        8.14     12.64 o 
  -9   9   4       50.53       65.99      9.17 o 
  -8   9   4       37.93       32.88      6.85 o 
  -7   9   4       90.47       95.87      7.82 o 
  -6   9   4       24.75       25.05      4.79 o 
  -5   9   4       42.46       38.49      3.63 o 
  -4   9   4      183.01      154.39      5.59 o 
  -3   9   4      133.86      122.23      6.34 o 
  -2   9   4      139.94      135.11      3.64 o 
  -1   9   4      275.45      269.32      5.02 o 
   0   9   4      357.23      353.97      7.00 o 
   1   9   4      272.03      274.17      7.03 o 
   2   9   4      134.41      128.64      4.65 o 
   3   9   4      138.25      130.40      4.27 o 
   4   9   4      186.72      168.38      6.35 o 
   5   9   4       46.06       41.37      2.83 o 
   6   9   4       24.21       24.63      4.26 o 
   7   9   4       90.78      100.84      7.93 o 
   8   9   4       38.46       19.36      6.22 o 
   9   9   4       50.12       85.72     12.01 o 
  -9  10   4       55.43       93.80     21.61 o 
  -8  10   4       81.90       76.20      9.78 o 
  -7  10   4       19.04       18.39      4.28 o 
  -6  10   4       34.58       37.64      5.52 o 
  -5  10   4      126.37       97.21      6.00 o 
  -4  10   4       11.20       11.16      3.11 o 
  -3  10   4      230.03      229.93      6.63 o 
  -2  10   4      101.54       97.80      3.91 o 
  -1  10   4      786.06      762.77     10.23 o 
   0  10   4      230.45      242.65      6.27 o 
   1  10   4      778.80      753.32     12.40 o 
   2  10   4      102.89       98.66      5.33 o 
   3  10   4      230.58      220.43      6.74 o 
   4  10   4       12.35       11.84      2.81 o 
   5  10   4      128.11       99.19      4.54 o 
   6  10   4       36.27       29.45      4.76 o 
   7  10   4       18.46       18.99      4.51 o 
   8  10   4       81.21       79.21      9.81 o 
   9  10   4       55.16       71.98     19.71 o 
  -8  11   4        4.68        5.78      7.18 o 
  -7  11   4       62.58       44.06      7.92 o 
  -6  11   4       17.39        9.07      3.68 o 
  -5  11   4        7.26       16.15      3.96 o 
  -4  11   4       28.22       17.54      3.98 o 
  -3  11   4       28.53       16.05      2.43 o 
  -2  11   4      595.26      651.78     12.54 o 
  -1  11   4      411.33      398.52      9.52 o 
   0  11   4      286.30      286.79      8.77 o 
   1  11   4      408.04      401.15     11.14 o 
   2  11   4      592.83      598.48     17.14 o 
   3  11   4       29.23       15.69      3.69 o 
   4  11   4       29.82       23.28      3.61 o 
   5  11   4        7.58        3.79      3.52 o 
   6  11   4       17.55        8.75      4.50 o 
   7  11   4       60.87       62.39      8.51 o 
   8  11   4        4.33        4.88      6.17 o 
  -7  12   4        5.61       16.12     14.98 o 
  -6  12   4       32.52       19.41      6.92 o 
  -5  12   4       21.74       12.30      6.30 o 
  -4  12   4       38.46       33.89      6.91 o 
  -3  12   4       13.37       11.28      3.51 o 
  -2  12   4        5.31        3.10      3.27 o 
  -1  12   4      198.01      215.44      8.26 o 
   0  12   4       36.04       37.50      4.39 o 
   1  12   4      204.12      204.89     10.04 o 
   2  12   4        5.10        2.63      3.20 o 
   3  12   4       13.17       15.62      4.56 o 
   4  12   4       38.10       38.21      5.67 o 
   5  12   4       21.79       15.49      5.49 o 
   6  12   4       32.27       38.82      7.30 o 
   7  12   4        5.58        1.55      5.13 o 
  -6  13   4        9.97       27.10     10.25 o 
  -5  13   4        2.22        1.48      5.56 o 
  -4  13   4        0.16       -3.55      3.55 o 
  -3  13   4       10.59       12.15      4.31 o 
  -2  13   4       32.05       37.72      6.23 o 
  -1  13   4       72.59       65.88      7.33 o 
   0  13   4        0.73        0.52      4.46 o 
   1  13   4       73.50       64.23      6.87 o 
   2  13   4       34.14       35.56      5.35 o 
   3  13   4       10.33        9.90      5.98 o 
   4  13   4        0.09        9.31      7.25 o 
   5  13   4        2.29        1.47      5.77 o 
   6  13   4       10.09       14.64      8.97 o 
  -5  14   4        4.08       -2.20     10.25 o 
  -4  14   4       10.17       13.63      8.26 o 
  -3  14   4       54.53       69.36     12.71 o 
  -2  14   4       14.80       17.13      8.04 o 
  -1  14   4       46.11       40.79     10.96 o 
   0  14   4       80.65       86.12     12.67 o 
   1  14   4       48.53       63.21     11.30 o 
   2  14   4       15.21       19.61      6.69 o 
   3  14   4       53.46       93.12     14.72 o 
   4  14   4       10.38       19.26      9.39 o 
  -2  15   4       27.03       30.85     14.51 o 
  -1  15   4       23.15       21.04      8.91 o 
   0  15   4        8.97       10.59      7.93 o 
   1  15   4       23.19       32.87      9.39 o 
   2  15   4       28.05       47.84     26.70 o 
   1   0   5     4019.79     3953.36     30.59 o 
   2   0   5       14.77       14.16      1.13 o 
   3   0   5      356.88      411.20      4.09 o 
   4   0   5      685.17      766.57      6.38 o 
   5   0   5      397.72      374.04      4.69 o 
   6   0   5       98.83      122.49      4.20 o 
   7   0   5      652.71      656.03      8.94 o 
   8   0   5      125.59      126.40      7.35 o 
   9   0   5       36.81       40.73      5.62 o 
  10   0   5        0.00        1.93      3.73 o 
  11   0   5       95.65       97.17      8.31 o 
 -11   1   5       26.38       27.49      5.99 o 
 -10   1   5      175.03      194.41     11.28 o 
  -9   1   5       37.69       33.72      4.23 o 
  -8   1   5      126.11      138.95      5.01 o 
  -7   1   5      154.37      142.25      4.13 o 
  -6   1   5      130.99      108.65      4.07 o 
  -5   1   5       95.15       99.61      2.98 o 
  -4   1   5       44.99       49.89      2.30 o 
  -3   1   5     4547.56     4736.88     26.58 o 
  -2   1   5     5086.79     5116.34     31.91 o 
  -1   1   5      306.98      273.93      3.79 o 
   0   1   5      843.46      785.94      7.58 o 
   1   1   5      313.69      284.67      3.98 o 
   2   1   5     5041.97     5059.60     29.28 o 
   3   1   5     4532.83     4713.76     24.59 o 
   4   1   5       38.24       44.96      1.77 o 
   5   1   5       97.14       96.81      2.40 o 
   6   1   5      132.79      117.75      4.06 o 
   7   1   5      155.17      152.87      4.68 o 
   8   1   5      123.06      146.24      5.88 o 
   9   1   5       38.13       27.15      4.20 o 
  10   1   5      174.94      177.87      9.05 o 
  11   1   5       26.77       17.32      5.75 o 
 -11   2   5       13.83       14.66      5.33 o 
 -10   2   5       83.80       98.73      8.88 o 
  -9   2   5       45.11       38.60      6.51 o 
  -8   2   5      227.82      192.73     10.97 o 
  -7   2   5      500.14      491.87      8.68 o 
  -6   2   5      135.01      129.87      4.87 o 
  -5   2   5      451.95      478.05      5.90 o 
  -4   2   5     1895.67     1905.06     14.26 o 
  -3   2   5     1244.99     1193.30      9.64 o 
  -2   2   5     3087.86     2975.71     18.04 o 
  -1   2   5     2295.17     2272.17     15.33 o 
   0   2   5      376.59      329.10      4.50 o 
   1   2   5     2288.40     2247.00     17.09 o 
   2   2   5     3078.36     2949.58     16.78 o 
   3   2   5     1254.13     1209.09      8.75 o 
   4   2   5     1890.02     1882.51     12.12 o 
   5   2   5      466.14      486.48      6.03 o 
   6   2   5      135.72      144.87      4.01 o 
   7   2   5      491.50      460.52      8.31 o 
   8   2   5      227.31      217.92      6.92 o 
   9   2   5       42.85       37.16      4.14 o 
  10   2   5       85.40       64.92      8.28 o 
  11   2   5       14.06        9.04      5.29 o 
 -11   3   5       33.08       27.78      5.62 o 
 -10   3   5       35.79       30.09      8.13 o 
  -9   3   5      195.91      202.86      9.13 o 
  -8   3   5      183.39      172.67      6.93 o 
  -7   3   5      341.74      342.85      7.62 o 
  -6   3   5     1069.30     1093.40     13.96 o 
  -5   3   5      514.78      525.41      8.74 o 
  -4   3   5     4275.87     4242.83     24.71 o 
  -3   3   5       79.98       79.18      2.25 o 
  -2   3   5      908.89      913.41      7.50 o 
  -1   3   5     2125.62     2140.19     16.35 o 
   0   3   5     1502.09     1464.50     10.13 o 
   1   3   5     2083.53     2132.27     12.40 o 
   2   3   5      906.46      922.59      7.40 o 
   3   3   5       76.80       75.51      2.23 o 
   4   3   5     4318.54     4259.71     26.58 o 
   5   3   5      516.08      534.10      6.47 o 
   6   3   5     1061.85     1075.92     10.50 o 
   7   3   5      341.39      356.14      6.91 o 
   8   3   5      178.76      177.95      7.50 o 
   9   3   5      196.61      197.12     10.15 o 
  10   3   5       37.13       28.59      6.10 o 
  11   3   5       32.68       23.03      9.79 o 
 -11   4   5       10.56        5.99      6.11 o 
 -10   4   5       17.78       25.10      4.66 o 
  -9   4   5       33.00       31.39      5.67 o 
  -8   4   5      203.88      208.34     10.81 o 
  -7   4   5      246.16      247.29     10.47 o 
  -6   4   5       56.00       53.44      4.49 o 
  -5   4   5      833.51      832.48     10.43 o 
  -4   4   5      113.18      125.32      3.62 o 
  -3   4   5      830.93      875.80      7.83 o 
  -2   4   5     3908.22     4068.23     21.14 o 
  -1   4   5      662.36      627.98      6.65 o 
   0   4   5      651.08      683.03      5.82 o 
   1   4   5      657.50      638.97      5.20 o 
   2   4   5     3838.47     3977.37     22.47 o 
   3   4   5      828.12      864.10      8.05 o 
   4   4   5      118.67      129.98      3.02 o 
   5   4   5      833.48      842.99      8.66 o 
   6   4   5       55.51       60.95      2.90 o 
   7   4   5      245.69      244.24      6.22 o 
   8   4   5      199.76      201.80      7.50 o 
   9   4   5       32.02       33.47      5.62 o 
  10   4   5       17.79        7.42      5.39 o 
  11   4   5       10.82        8.04      8.02 o 
 -11   5   5       29.51       40.99     11.36 o 
 -10   5   5        8.17        4.90      4.57 o 
  -9   5   5       10.35       14.05      4.11 o 
  -8   5   5       50.81       45.43      4.66 o 
  -7   5   5      468.30      480.26     11.75 o 
  -6   5   5     1158.14     1114.16     16.77 o 
  -5   5   5      139.76      143.24      4.63 o 
  -4   5   5      110.63      117.19      3.58 o 
  -3   5   5      896.19      964.73      8.22 o 
  -2   5   5      783.01      868.39      7.71 o 
  -1   5   5     1555.89     1522.44     10.95 o 
   0   5   5      347.45      349.96      4.34 o 
   1   5   5     1559.33     1530.14     10.74 o 
   2   5   5      787.14      864.47      7.72 o 
   3   5   5      869.18      928.09      8.47 o 
   4   5   5      111.17      108.04      3.25 o 
   5   5   5      138.50      140.51      3.31 o 
   6   5   5     1166.05     1124.04     12.80 o 
   7   5   5      466.96      489.03      9.10 o 
   8   5   5       49.97       39.82      4.67 o 
   9   5   5       10.97       14.41      4.69 o 
  10   5   5        8.55        8.64      6.28 o 
  11   5   5       28.46       46.70     16.37 o 
 -11   6   5        5.39        9.88      7.84 o 
 -10   6   5        0.94        5.11      4.50 o 
  -9   6   5       71.74       64.56      6.70 o 
  -8   6   5      115.91      125.09      7.27 o 
  -7   6   5      403.39      405.89     11.08 o 
  -6   6   5       79.53       71.61      5.07 o 
  -5   6   5       26.78       27.07      2.50 o 
  -4   6   5      383.07      359.64      6.01 o 
  -3   6   5      531.67      580.26      7.56 o 
  -2   6   5     1109.85     1112.90      9.47 o 
  -1   6   5      235.27      253.95      3.57 o 
   0   6   5        8.97       10.16      1.20 o 
   1   6   5      233.87      241.13      4.13 o 
   2   6   5     1102.50     1103.97      9.36 o 
   3   6   5      532.49      582.30      6.73 o 
   4   6   5      394.98      367.71      5.26 o 
   5   6   5       26.98       30.23      2.04 o 
   6   6   5       80.48       74.95      3.11 o 
   7   6   5      404.46      412.75      9.33 o 
   8   6   5      115.99      112.24      6.17 o 
   9   6   5       70.86       79.10      9.20 o 
  10   6   5        0.95        0.34      4.81 o 
  11   6   5        5.23       10.62     11.93 o 
 -10   7   5        2.34        6.04      5.49 o 
  -9   7   5       43.01       34.50      7.49 o 
  -8   7   5        7.47       10.00      4.46 o 
  -7   7   5       98.25      104.70      6.65 o 
  -6   7   5      775.32      715.69     12.22 o 
  -5   7   5       11.01        7.88      2.00 o 
  -4   7   5      233.07      216.87      5.51 o 
  -3   7   5       62.14       65.22      3.14 o 
  -2   7   5      183.09      170.42      3.80 o 
  -1   7   5      443.50      421.31      5.27 o 
   0   7   5       16.71       10.71      1.34 o 
   1   7   5      459.18      435.42      5.84 o 
   2   7   5      184.13      173.25      3.72 o 
   3   7   5       67.74       72.95      2.87 o 
   4   7   5      233.00      213.05      5.05 o 
   5   7   5       12.19       12.14      1.72 o 
   6   7   5      772.31      737.21     10.06 o 
   7   7   5       98.55       96.42      4.00 o 
   8   7   5        7.72        5.44      3.65 o 
   9   7   5       41.47       54.17      7.16 o 
  10   7   5        2.32       12.12      6.95 o 
 -10   8   5       23.49       12.30      8.97 o 
  -9   8   5       35.82       34.06      7.42 o 
  -8   8   5        5.82        6.98      4.41 o 
  -7   8   5       57.98       56.23      6.07 o 
  -6   8   5      192.40      189.59     10.23 o 
  -5   8   5      244.94      238.83      6.52 o 
  -4   8   5       71.76       65.36      3.87 o 
  -3   8   5      111.76      113.18      4.45 o 
  -2   8   5      333.32      326.89      5.74 o 
  -1   8   5        4.09        5.59      1.38 o 
   0   8   5     1942.86     1761.73     15.78 o 
   1   8   5        4.39        9.90      1.81 o 
   2   8   5      332.68      340.23      5.98 o 
   3   8   5      112.89      119.24      4.56 o 
   4   8   5       71.86       71.70      3.05 o 
   5   8   5      245.28      233.09      5.33 o 
   6   8   5      190.54      200.73      6.78 o 
   7   8   5       59.21       51.15      5.73 o 
   8   8   5        5.77        8.92      4.62 o 
   9   8   5       36.28       39.23      6.70 o 
  10   8   5       23.04       12.57      8.90 o 
  -9   9   5        7.38        7.06      5.23 o 
  -8   9   5       17.76       21.32      5.37 o 
  -7   9   5        1.41        9.33      4.27 o 
  -6   9   5        7.15        5.42      2.73 o 
  -5   9   5      202.32      183.43      6.78 o 
  -4   9   5      151.38      155.62      6.47 o 
  -3   9   5      164.90      175.20      6.60 o 
  -2   9   5       22.27       21.09      1.92 o 
  -1   9   5     1412.88     1411.29     13.26 o 
   0   9   5      562.63      560.14      9.01 o 
   1   9   5     1428.92     1410.30     15.94 o 
   2   9   5       22.67       21.43      2.93 o 
   3   9   5      166.13      176.47      5.36 o 
   4   9   5      151.97      170.19      5.18 o 
   5   9   5      201.12      189.35      6.49 o 
   6   9   5        8.31        6.48      2.41 o 
   7   9   5        1.35        5.17      3.65 o 
   8   9   5       17.76       23.68      6.28 o 
   9   9   5        7.26        1.53      5.95 o 
  -9  10   5       26.65       18.21     13.16 o 
  -8  10   5       59.73       77.97      9.65 o 
  -7  10   5      109.14      117.23     12.77 o 
  -6  10   5       36.49       25.97      4.73 o 
  -5  10   5      100.30      106.75      5.85 o 
  -4  10   5      230.30      203.02      8.51 o 
  -3  10   5      171.27      189.03      9.28 o 
  -2  10   5      198.18      206.38      5.63 o 
  -1  10   5     1091.00     1096.29     12.73 o 
   0  10   5      424.93      444.34      8.70 o 
   1  10   5     1097.56     1102.93     15.37 o 
   2  10   5      205.21      196.14      7.35 o 
   3  10   5      167.14      192.63      6.95 o 
   4  10   5      232.22      214.03      8.30 o 
   5  10   5      102.36       92.10      5.57 o 
   6  10   5       35.86       34.89      5.56 o 
   7  10   5      109.63      120.49     10.06 o 
   8  10   5       59.70       82.16      9.80 o 
   9  10   5       27.63       46.05     16.49 o 
  -8  11   5       26.07       26.04     12.55 o 
  -7  11   5       19.71       16.42      5.71 o 
  -6  11   5       26.02       28.85      5.50 o 
  -5  11   5       13.93       12.10      3.72 o 
  -4  11   5       35.06       36.92      4.53 o 
  -3  11   5      132.47      128.57      7.33 o 
  -2  11   5       14.29       13.43      2.90 o 
  -1  11   5      210.26      213.06      6.78 o 
   0  11   5        9.29        7.87      3.05 o 
   1  11   5      214.81      227.67     10.17 o 
   2  11   5       15.47       15.99      3.55 o 
   3  11   5      132.67      119.91      7.60 o 
   4  11   5       34.58       47.57      5.34 o 
   5  11   5       14.44        9.10      4.60 o 
   6  11   5       26.98       15.79      5.07 o 
   7  11   5       19.45       20.80      7.16 o 
   8  11   5       27.73       22.35      7.67 o 
  -7  12   5        9.19       12.06      8.22 o 
  -6  12   5        5.68        1.64      6.75 o 
  -5  12   5       40.75       29.91      5.81 o 
  -4  12   5       11.60       10.58      3.70 o 
  -3  12   5       28.44       37.20      6.77 o 
  -2  12   5        9.51        5.06      3.35 o 
  -1  12   5      152.19      158.41      7.41 o 
   0  12   5        8.08        4.45      3.04 o 
   1  12   5      150.81      158.61      9.65 o 
   2  12   5        9.94        6.48      4.28 o 
   3  12   5       27.48       37.05      5.12 o 
   4  12   5       11.95       11.90      4.21 o 
   5  12   5       39.96       29.91      9.95 o 
   6  12   5        5.80        5.27      5.22 o 
   7  12   5       10.21       10.26      6.53 o 
  -6  13   5       12.07        5.26      8.58 o 
  -5  13   5       15.18       23.98      5.34 o 
  -4  13   5       21.11       16.53      4.98 o 
  -3  13   5        2.19        4.41      4.18 o 
  -2  13   5       34.01       43.43      5.36 o 
  -1  13   5       25.78       25.75      4.76 o 
   0  13   5        0.87        5.47      4.10 o 
   1  13   5       25.92       24.95      5.16 o 
   2  13   5       34.40       39.41      8.87 o 
   3  13   5        2.13        8.60      7.38 o 
   4  13   5       19.49       13.51      7.84 o 
   5  13   5       15.37        8.70      6.33 o 
   6  13   5       12.35       25.55     10.72 o 
  -5  14   5       18.10        9.12     12.52 o 
  -4  14   5        3.31       12.13      8.28 o 
  -3  14   5        8.80        9.76      7.48 o 
  -2  14   5       45.00       23.85     14.72 o 
  -1  14   5        0.27        0.07      5.28 o 
   0  14   5       24.04       19.09      8.10 o 
   1  14   5        0.32        4.05      6.14 o 
   2  14   5       44.49       41.93      8.18 o 
   3  14   5        8.27       -3.89      6.27 o 
   4  14   5        3.37        4.13     10.43 o 
  -1  15   5       35.39       47.59     14.54 o 
   0  15   5       41.83       44.46     14.46 o 
   1  15   5       34.33       48.86     17.14 o 
   2  15   5       42.00       48.07     10.46 o 
   0   0   6    32870.72    34441.44    239.14 o 
   1   0   6    29185.62    29755.76    218.78 o 
   2   0   6      776.32      713.68      5.99 o 
   3   0   6     3185.65     3153.51     15.59 o 
   4   0   6     2768.70     2719.28     17.07 o 
   5   0   6      233.07      205.61      3.69 o 
   6   0   6      167.68      179.21      4.11 o 
   7   0   6      183.23      169.25      4.68 o 
   8   0   6      129.63      118.26      4.81 o 
   9   0   6        3.96        1.73      3.22 o 
  10   0   6       37.25       38.96      8.60 o 
  11   0   6       76.27       80.81      7.80 o 
 -11   1   6       18.40       23.80      5.95 o 
 -10   1   6       13.16        6.25      3.95 o 
  -9   1   6       32.42       41.96      4.54 o 
  -8   1   6       43.93       40.58      3.84 o 
  -7   1   6       16.74       13.18      1.82 o 
  -6   1   6      102.31      105.08      3.00 o 
  -5   1   6      213.65      196.10      4.04 o 
  -4   1   6      796.96      785.18      8.54 o 
  -3   1   6     3151.09     3189.94     19.05 o 
  -2   1   6     5778.13     5615.61     28.22 o 
  -1   1   6     3662.90     3748.61     23.95 o 
   0   1   6      486.69      490.27      6.14 o 
   1   1   6     3632.95     3712.58     21.45 o 
   2   1   6     5781.47     5624.15     28.14 o 
   3   1   6     3137.47     3175.12     16.86 o 
   4   1   6      807.29      792.87      6.78 o 
   5   1   6      209.16      208.11      4.19 o 
   6   1   6      100.85      111.52      3.98 o 
   7   1   6       16.72       19.92      2.59 o 
   8   1   6       43.64       36.44      3.84 o 
   9   1   6       31.34       25.36      4.22 o 
  10   1   6       11.98        8.83      3.95 o 
  11   1   6       18.17       16.55      5.34 o 
 -11   2   6        1.82       -0.01      4.19 o 
 -10   2   6        0.02        2.64      4.22 o 
  -9   2   6       30.20       26.44      5.03 o 
  -8   2   6       57.78       62.02      4.06 o 
  -7   2   6        0.14        0.45      1.84 o 
  -6   2   6      103.84      112.76      4.97 o 
  -5   2   6     2149.09     2260.62     16.81 o 
  -4   2   6     3525.21     3592.33     22.99 o 
  -3   2   6     1174.81     1180.42      8.99 o 
  -2   2   6      652.15      690.32      6.59 o 
  -1   2   6     4300.82     4120.77     25.01 o 
   0   2   6       67.84       54.87      2.20 o 
   1   2   6     4275.82     4093.34     19.15 o 
   2   2   6      636.98      668.47      5.68 o 
   3   2   6     1187.10     1159.83      8.51 o 
   4   2   6     3500.07     3556.99     21.42 o 
   5   2   6     2146.82     2240.24     14.61 o 
   6   2   6      101.55      104.96      3.99 o 
   7   2   6        0.19        2.07      1.89 o 
   8   2   6       59.14       60.60      5.79 o 
   9   2   6       29.23       26.17      3.74 o 
  10   2   6        0.03       -0.97      3.95 o 
  11   2   6        1.99        0.02      4.71 o 
 -11   3   6       19.35       16.70      5.34 o 
 -10   3   6       28.41       33.72      7.99 o 
  -9   3   6       50.99       42.82      5.16 o 
  -8   3   6       87.87       94.11      7.39 o 
  -7   3   6      222.19      218.18      6.49 o 
  -6   3   6       93.91      108.45      4.88 o 
  -5   3   6      547.80      566.72      8.00 o 
  -4   3   6      962.04      993.20      9.01 o 
  -3   3   6     2112.34     2217.45     14.13 o 
  -2   3   6     1164.22     1073.63      8.47 o 
  -1   3   6      257.07      285.68      3.81 o 
   0   3   6      158.95      196.91      3.27 o 
   1   3   6      250.07      280.84      3.32 o 
   2   3   6     1177.46     1096.42      8.19 o 
   3   3   6     2079.49     2178.15     14.05 o 
   4   3   6      941.74      975.57      9.34 o 
   5   3   6      552.22      558.72      8.77 o 
   6   3   6       90.87      104.43      3.48 o 
   7   3   6      225.16      227.51      6.51 o 
   8   3   6       86.34       86.64      6.35 o 
   9   3   6       49.50       64.08      7.69 o 
  10   3   6       27.79       24.48      5.44 o 
  11   3   6       19.65       29.04     10.47 o 
 -11   4   6        5.77        0.49      4.78 o 
 -10   4   6       28.84       42.18      5.81 o 
  -9   4   6        7.09        3.21      3.57 o 
  -8   4   6       59.80       66.28      5.23 o 
  -7   4   6       13.33       18.89      3.37 o 
  -6   4   6      306.89      309.84      9.01 o 
  -5   4   6      210.12      208.60      5.30 o 
  -4   4   6      304.12      304.28      4.98 o 
  -3   4   6      234.97      245.25      3.84 o 
  -2   4   6      332.53      320.83      4.71 o 
  -1   4   6      541.42      519.56      5.13 o 
   0   4   6     1334.16     1320.14      9.40 o 
   1   4   6      555.91      525.70      4.73 o 
   2   4   6      343.94      338.88      4.54 o 
   3   4   6      243.71      249.39      4.03 o 
   4   4   6      309.57      313.74      4.96 o 
   5   4   6      205.99      202.69      5.69 o 
   6   4   6      320.37      330.71      7.15 o 
   7   4   6       13.19       21.74      2.96 o 
   8   4   6       60.78       62.59      4.95 o 
   9   4   6        6.62        7.26      4.19 o 
  10   4   6       29.70       28.26      6.79 o 
  11   4   6        5.41       -1.90     10.62 o 
 -11   5   6        2.12        3.94      7.19 o 
 -10   5   6       25.18        9.49      5.02 o 
  -9   5   6       36.77       37.46      6.80 o 
  -8   5   6      198.83      197.75      8.09 o 
  -7   5   6      330.35      333.17     10.09 o 
  -6   5   6      407.61      402.66      9.92 o 
  -5   5   6     1082.80     1006.44     11.76 o 
  -4   5   6      339.53      360.45      6.57 o 
  -3   5   6     3540.15     3596.26     21.03 o 
  -2   5   6        7.12        6.02      1.19 o 
  -1   5   6      440.53      476.29      5.05 o 
   0   5   6      170.97      174.67      3.04 o 
   1   5   6      445.71      473.22      4.90 o 
   2   5   6        7.74        8.09      1.19 o 
   3   5   6     3568.27     3624.34     20.54 o 
   4   5   6      343.64      371.74      5.41 o 
   5   5   6     1080.02     1008.50      9.87 o 
   6   5   6      408.75      421.76      6.85 o 
   7   5   6      333.96      349.64      8.27 o 
   8   5   6      195.44      194.87      8.12 o 
   9   5   6       39.32       42.26      6.15 o 
  10   5   6       24.87       16.55      7.20 o 
  11   5   6        2.31        4.68     11.78 o 
 -10   6   6        6.55       11.09      5.00 o 
  -9   6   6        8.53       17.39      5.20 o 
  -8   6   6        6.31       11.79      3.56 o 
  -7   6   6      179.62      169.39     11.15 o 
  -6   6   6       33.66       30.43      3.56 o 
  -5   6   6      492.64      476.63      7.92 o 
  -4   6   6     1410.42     1336.00     13.48 o 
  -3   6   6      158.05      140.60      3.54 o 
  -2   6   6      426.10      402.80      5.12 o 
  -1   6   6      496.16      503.32      5.30 o 
   0   6   6        9.34        6.12      1.11 o 
   1   6   6      492.99      510.41      5.74 o 
   2   6   6      438.64      407.05      5.52 o 
   3   6   6      156.33      151.32      3.73 o 
   4   6   6     1409.61     1370.20     11.79 o 
   5   6   6      489.05      475.33      6.59 o 
   6   6   6       29.45       27.56      2.53 o 
   7   6   6      175.26      164.83      5.55 o 
   8   6   6        5.27        9.40      3.73 o 
   9   6   6        8.08       14.32      5.41 o 
  10   6   6        6.94        8.35      6.21 o 
 -10   7   6        8.50        6.36      8.24 o 
  -9   7   6        6.26        5.33      5.00 o 
  -8   7   6       71.72       75.16      7.72 o 
  -7   7   6      190.12      189.21      8.53 o 
  -6   7   6      201.62      203.64      7.58 o 
  -5   7   6      630.29      621.60      9.38 o 
  -4   7   6      441.63      420.91      7.16 o 
  -3   7   6      902.47      904.42     10.63 o 
  -2   7   6        1.40        2.07      1.26 o 
  -1   7   6      169.90      166.42      3.46 o 
   0   7   6        8.56        3.77      1.21 o 
   1   7   6      173.17      178.68      4.43 o 
   2   7   6        1.65        1.84      1.28 o 
   3   7   6      901.21      916.73      9.48 o 
   4   7   6      435.65      421.70      6.32 o 
   5   7   6      644.59      624.38      8.90 o 
   6   7   6      203.05      205.72      5.91 o 
   7   7   6      188.15      202.38      7.17 o 
   8   7   6       73.42       68.45      6.84 o 
   9   7   6        5.69       13.89      4.80 o 
  10   7   6        8.24        7.05      6.77 o 
 -10   8   6       18.60       13.85     11.03 o 
  -9   8   6       27.96       30.47      7.39 o 
  -8   8   6        2.21        3.97      4.93 o 
  -7   8   6       56.66       51.92      5.64 o 
  -6   8   6      326.98      326.92      8.55 o 
  -5   8   6      343.04      348.11      7.56 o 
  -4   8   6      401.43      401.46      8.04 o 
  -3   8   6      184.26      166.06      7.66 o 
  -2   8   6      576.02      555.28      6.32 o 
  -1   8   6       52.20       51.98      2.91 o 
   0   8   6      223.85      221.32      4.96 o 
   1   8   6       54.12       48.49      3.06 o 
   2   8   6      573.24      532.89     10.44 o 
   3   8   6      179.47      168.76      5.20 o 
   4   8   6      413.08      419.03      7.07 o 
   5   8   6      344.16      345.81      9.20 o 
   6   8   6      333.00      337.05      7.60 o 
   7   8   6       56.12       57.97      6.14 o 
   8   8   6        2.70        8.77      5.00 o 
   9   8   6       27.74       25.90      6.80 o 
  10   8   6       17.65       24.33     15.35 o 
  -9   9   6       40.22       47.70     14.04 o 
  -8   9   6       15.99       11.61      4.75 o 
  -7   9   6       63.96       53.31      7.95 o 
  -6   9   6       32.38       33.49      3.99 o 
  -5   9   6       36.51       44.69      4.10 o 
  -4   9   6      253.29      251.86     11.00 o 
  -3   9   6      166.60      167.26      6.37 o 
  -2   9   6       94.17       96.67      3.24 o 
  -1   9   6       53.49       49.67      2.95 o 
   0   9   6       68.62       69.94      3.87 o 
   1   9   6       52.16       47.13      3.55 o 
   2   9   6       92.75       98.86      4.84 o 
   3   9   6      169.47      166.45      5.83 o 
   4   9   6      257.43      253.16      6.34 o 
   5   9   6       38.49       46.28      4.61 o 
   6   9   6       31.60       35.80      3.96 o 
   7   9   6       65.60       54.71      6.22 o 
   8   9   6       15.01       16.66      5.98 o 
   9   9   6       41.34       51.32     17.05 o 
  -9  10   6       69.67       78.80     20.44 o 
  -8  10   6       35.05       34.51      7.79 o 
  -7  10   6       11.67       17.46      6.15 o 
  -6  10   6      225.38      257.92     12.38 o 
  -5  10   6      134.59      127.86      6.40 o 
  -4  10   6       81.68       79.24      6.46 o 
  -3  10   6      268.80      293.84      6.42 o 
  -2  10   6      117.43      122.58      4.64 o 
  -1  10   6      780.60      779.67     11.60 o 
   0  10   6       43.85       36.08      3.19 o 
   1  10   6      787.45      798.70     13.07 o 
   2  10   6      116.51      110.16      5.95 o 
   3  10   6      272.71      301.61      9.32 o 
   4  10   6       83.53       74.86      5.45 o 
   5  10   6      134.30      117.94     10.00 o 
   6  10   6      223.49      239.23     13.70 o 
   7  10   6       11.77       12.77      4.53 o 
   8  10   6       35.06       33.14      7.02 o 
   9  10   6       70.91       76.14     20.14 o 
  -8  11   6       23.62       19.37     12.36 o 
  -7  11   6       37.01       40.09      9.22 o 
  -6  11   6       13.11       18.43      5.45 o 
  -5  11   6       17.44       15.14      3.99 o 
  -4  11   6       46.53       59.41      5.38 o 
  -3  11   6       80.42       75.66      4.07 o 
  -2  11   6       66.08       68.06      4.97 o 
  -1  11   6        1.84        2.71      2.45 o 
   0  11   6       66.46       63.33      5.19 o 
   1  11   6        2.01        6.36      3.03 o 
   2  11   6       69.71       64.62      6.73 o 
   3  11   6       81.49       79.30      6.14 o 
   4  11   6       48.10       49.78      5.26 o 
   5  11   6       17.28       11.80      4.21 o 
   6  11   6       13.39        4.41      4.47 o 
   7  11   6       36.84       33.43      6.90 o 
   8  11   6       23.94       -0.64     10.07 o 
  -7  12   6       26.40       12.07      8.27 o 
  -6  12   6        5.63        6.42      7.14 o 
  -5  12   6       20.44       15.26      4.50 o 
  -4  12   6       21.42       10.67      3.90 o 
  -3  12   6       66.36       53.40      5.94 o 
  -2  12   6       53.54       45.68      5.37 o 
  -1  12   6      189.03      197.97      8.41 o 
   0  12   6       43.55       45.39      5.65 o 
   1  12   6      187.15      187.48     10.67 o 
   2  12   6       53.23       53.81      5.47 o 
   3  12   6       66.32       73.21     10.55 o 
   4  12   6       21.89        9.62      4.44 o 
   5  12   6       19.97        8.78      6.28 o 
   6  12   6        5.50        7.29      5.54 o 
   7  12   6       26.53       12.78      9.85 o 
  -6  13   6       10.00        5.49      7.61 o 
  -5  13   6        2.75        3.27      4.48 o 
  -4  13   6        1.71        6.23      4.25 o 
  -3  13   6        7.07        8.46      5.07 o 
  -2  13   6       14.23       11.51      4.91 o 
  -1  13   6       24.99       25.70      4.77 o 
   0  13   6      157.96      183.75     10.03 o 
   1  13   6       25.39       19.16      4.38 o 
   2  13   6       12.75       15.45      5.98 o 
   3  13   6        6.97        3.51      5.45 o 
   4  13   6        1.69        2.95      7.54 o 
   5  13   6        2.90       -5.48      7.47 o 
   6  13   6        9.90       11.72     12.03 o 
  -5  14   6        2.75       10.28      7.47 o 
  -4  14   6        3.94        6.97      6.17 o 
  -3  14   6        5.63        4.52      5.52 o 
  -2  14   6       10.62       13.65      6.21 o 
  -1  14   6       13.70        8.26      6.26 o 
   0  14   6        4.57        7.06      7.00 o 
   1  14   6       14.95        7.42      7.13 o 
   2  14   6       10.37       10.49      6.22 o 
   3  14   6        5.76       15.81      8.44 o 
  -1  15   6       16.28       47.58     14.96 o 
   0  15   6        0.45       15.76     11.29 o 
   1   0   7     2054.35     2018.16     13.42 o 
   2   0   7     1117.42     1135.32      7.99 o 
   3   0   7      808.90      729.99      6.01 o 
   4   0   7      148.54      168.46      3.10 o 
   5   0   7       31.42       29.43      1.64 o 
   6   0   7      895.43      836.66      9.34 o 
   7   0   7        6.14        4.74      1.81 o 
   8   0   7      217.81      216.95      6.56 o 
   9   0   7       71.54       89.28      7.25 o 
  10   0   7      105.02       82.42      7.59 o 
  11   0   7        4.90        2.20      4.20 o 
 -11   1   7        1.39        4.42      4.48 o 
 -10   1   7       73.89       71.95      8.07 o 
  -9   1   7       31.65       23.89      3.87 o 
  -8   1   7      106.33      111.57      4.75 o 
  -7   1   7      514.60      523.94      7.78 o 
  -6   1   7       22.38       22.22      1.62 o 
  -5   1   7      461.68      447.85      5.67 o 
  -4   1   7      118.88      154.50      3.03 o 
  -3   1   7      663.57      715.65      5.93 o 
  -2   1   7      140.86      154.30      3.10 o 
  -1   1   7     4181.53     4301.84     24.28 o 
   0   1   7        2.87        0.35      0.83 o 
   1   1   7     4167.53     4322.98     21.00 o 
   2   1   7      148.33      164.29      2.64 o 
   3   1   7      678.93      721.65      5.61 o 
   4   1   7      111.53      141.62      3.21 o 
   5   1   7      467.56      457.23      5.90 o 
   6   1   7       25.43       27.35      2.49 o 
   7   1   7      508.57      521.38     10.01 o 
   8   1   7      107.20      111.04      5.53 o 
   9   1   7       32.97       27.57      3.87 o 
  10   1   7       73.64       55.58      6.34 o 
  11   1   7        1.39        2.73      4.81 o 
 -11   2   7        1.11       -0.38      4.42 o 
 -10   2   7       22.95       26.58      5.83 o 
  -9   2   7       27.60       26.48      4.13 o 
  -8   2   7       41.31       34.86      2.59 o 
  -7   2   7      392.56      371.27      8.12 o 
  -6   2   7     1055.03     1050.35     12.38 o 
  -5   2   7      599.87      613.18      7.68 o 
  -4   2   7      668.97      624.78      7.43 o 
  -3   2   7      448.18      459.18      5.34 o 
  -2   2   7     1339.97     1344.20      8.53 o 
  -1   2   7       43.89       46.40      1.83 o 
   0   2   7     1486.48     1514.94     10.37 o 
   1   2   7       40.31       43.97      1.65 o 
   2   2   7     1317.02     1332.47      8.60 o 
   3   2   7      432.46      439.20      6.81 o 
   4   2   7      669.35      626.47      7.06 o 
   5   2   7      586.43      604.34      7.28 o 
   6   2   7     1057.59     1080.52     12.49 o 
   7   2   7      391.10      376.61      8.56 o 
   8   2   7       42.90       45.87      4.29 o 
   9   2   7       27.47       22.08      4.22 o 
  10   2   7       22.71       19.62      4.97 o 
  11   2   7        0.92        7.32      5.93 o 
 -11   3   7       17.86       21.53      6.34 o 
 -10   3   7       10.36       10.27      4.06 o 
  -9   3   7       22.81       22.84      4.47 o 
  -8   3   7      105.32      102.69      5.57 o 
  -7   3   7      201.78      207.34      6.68 o 
  -6   3   7      618.48      635.07     10.72 o 
  -5   3   7       24.34       28.62      2.60 o 
  -4   3   7      589.62      583.12      6.70 o 
  -3   3   7      803.34      838.72      7.77 o 
  -2   3   7      644.47      623.49      5.95 o 
  -1   3   7      844.39      827.94      6.77 o 
   0   3   7     1973.76     2074.32     12.34 o 
   1   3   7      834.31      805.88      6.49 o 
   2   3   7      639.59      615.86      6.13 o 
   3   3   7      788.63      834.06      7.52 o 
   4   3   7      578.07      576.00      7.60 o 
   5   3   7       24.67       27.00      1.92 o 
   6   3   7      615.84      630.42      8.81 o 
   7   3   7      205.78      202.14      6.49 o 
   8   3   7      102.67       93.84      6.63 o 
   9   3   7       23.88       17.08      4.74 o 
  10   3   7       11.06       11.02      6.17 o 
  11   3   7       17.36       20.40      7.44 o 
 -11   4   7        2.98       11.05      5.76 o 
 -10   4   7        1.26        3.18      3.57 o 
  -9   4   7       70.63       75.08      6.76 o 
  -8   4   7      246.46      248.82     10.63 o 
  -7   4   7       38.78       46.66      4.53 o 
  -6   4   7      185.44      175.75      6.94 o 
  -5   4   7      151.38      142.33      4.72 o 
  -4   4   7      680.62      685.87      8.20 o 
  -3   4   7     1819.81     1822.51     13.34 o 
  -2   4   7      689.89      667.20      6.95 o 
  -1   4   7      289.99      315.43      4.05 o 
   0   4   7     2266.09     2198.92     13.37 o 
   1   4   7      301.93      328.15      3.93 o 
   2   4   7      692.56      682.95      7.04 o 
   3   4   7     1837.81     1846.77     13.56 o 
   4   4   7      672.49      690.51      9.87 o 
   5   4   7      146.03      143.77      3.37 o 
   6   4   7      184.08      170.38      7.38 o 
   7   4   7       36.84       35.65      3.74 o 
   8   4   7      241.90      236.40     10.69 o 
   9   4   7       70.33       60.58      8.03 o 
  10   4   7        1.41        4.86      4.95 o 
  11   4   7        3.01       12.15     11.44 o 
 -11   5   7       36.74       17.21     12.99 o 
 -10   5   7       20.77       12.98      4.46 o 
  -9   5   7       79.05       69.78      5.90 o 
  -8   5   7      199.67      229.15      8.84 o 
  -7   5   7       36.94       47.84      5.11 o 
  -6   5   7      649.10      598.16     13.03 o 
  -5   5   7      257.78      256.60      6.33 o 
  -4   5   7      197.24      188.74      5.78 o 
  -3   5   7      151.44      147.16      3.85 o 
  -2   5   7       68.60       77.20      2.70 o 
  -1   5   7      793.27      784.02      7.55 o 
   0   5   7     1047.03     1120.95      8.81 o 
   1   5   7      801.89      788.29      7.13 o 
   2   5   7       74.03       87.94      2.71 o 
   3   5   7      155.69      140.13      3.45 o 
   4   5   7      199.56      187.75      4.28 o 
   5   5   7      252.82      262.10      5.26 o 
   6   5   7      651.80      619.66      9.49 o 
   7   5   7       36.23       44.85      4.56 o 
   8   5   7      197.67      215.04      8.87 o 
   9   5   7       77.98       75.20      7.73 o 
  10   5   7       20.81       24.34      7.58 o 
  11   5   7       37.42       53.98     18.21 o 
 -10   6   7       29.17       29.25      6.36 o 
  -9   6   7       95.60       96.77      7.57 o 
  -8   6   7      177.62      187.27      8.86 o 
  -7   6   7       82.68       79.85      6.39 o 
  -6   6   7      112.93      121.59      7.11 o 
  -5   6   7      104.46       99.27      4.57 o 
  -4   6   7      942.91      911.48     11.93 o 
  -3   6   7      423.26      403.73      5.67 o 
  -2   6   7      675.10      704.19      7.22 o 
  -1   6   7      839.27      901.56      7.63 o 
   0   6   7       47.31       51.74      2.17 o 
   1   6   7      858.88      911.32      8.88 o 
   2   6   7      682.85      685.58      7.88 o 
   3   6   7      416.64      391.99      5.68 o 
   4   6   7      937.49      912.05      9.56 o 
   5   6   7      103.37      102.44      3.67 o 
   6   6   7      112.61      126.86      5.11 o 
   7   6   7       83.89       92.85      5.41 o 
   8   6   7      176.57      184.50      9.68 o 
   9   6   7       95.85       94.68      9.93 o 
  10   6   7       28.37       38.35     11.89 o 
 -10   7   7        4.38        4.88      7.53 o 
  -9   7   7       50.59       41.06      7.92 o 
  -8   7   7       89.36       89.35      8.39 o 
  -7   7   7        4.80        4.65      3.12 o 
  -6   7   7       49.17       64.93      5.31 o 
  -5   7   7      167.09      170.44      5.37 o 
  -4   7   7      987.42      946.99     11.51 o 
  -3   7   7      218.87      215.65      5.27 o 
  -2   7   7      162.75      166.61      3.92 o 
  -1   7   7      681.89      660.37      7.14 o 
   0   7   7      134.42      115.07      3.53 o 
   1   7   7      684.01      656.48      8.61 o 
   2   7   7      159.56      169.67      4.73 o 
   3   7   7      218.59      215.31      5.26 o 
   4   7   7      983.70      954.00     11.66 o 
   5   7   7      170.08      161.50      5.21 o 
   6   7   7       48.76       57.30      4.35 o 
   7   7   7        4.63        5.90      2.71 o 
   8   7   7       90.06       87.23      7.58 o 
   9   7   7       51.63       57.61     11.33 o 
  10   7   7        4.66        3.40     10.77 o 
 -10   8   7        6.20       -0.44      9.79 o 
  -9   8   7       16.37       18.60      6.52 o 
  -8   8   7       36.04       22.60      9.90 o 
  -7   8   7        3.32        2.68      2.99 o 
  -6   8   7       38.76       39.16      4.50 o 
  -5   8   7      455.27      424.45      9.51 o 
  -4   8   7       16.96       15.11      2.85 o 
  -3   8   7      585.73      588.90     10.06 o 
  -2   8   7       90.52       95.11      2.93 o 
  -1   8   7       72.81       79.71      3.03 o 
   0   8   7      420.97      433.71      7.51 o 
   1   8   7       71.78       77.91      3.75 o 
   2   8   7       85.91       92.76      4.22 o 
   3   8   7      578.28      579.08      9.32 o 
   4   8   7       18.93       25.86      2.61 o 
   5   8   7      456.61      428.62     11.06 o 
   6   8   7       39.48       43.03      3.91 o 
   7   8   7        3.51       -0.08      3.27 o 
   8   8   7       36.35       36.07      6.78 o 
   9   8   7       16.59       19.06      6.50 o 
  -9   9   7       31.77       24.29      7.76 o 
  -8   9   7        5.85        4.42      4.33 o 
  -7   9   7        8.94        8.99      4.42 o 
  -6   9   7       29.60       26.86      3.88 o 
  -5   9   7      173.42      167.38      6.85 o 
  -4   9   7      430.07      417.56     10.20 o 
  -3   9   7       11.96        9.77      2.71 o 
  -2   9   7      333.42      326.50      7.15 o 
  -1   9   7      611.30      619.08      9.66 o 
   0   9   7      529.81      562.99      9.30 o 
   1   9   7      600.17      610.55     11.65 o 
   2   9   7      328.95      329.82      8.09 o 
   3   9   7       10.29        8.20      2.32 o 
   4   9   7      436.34      444.82      9.34 o 
   5   9   7      172.54      176.54      6.77 o 
   6   9   7       28.27       28.97      4.20 o 
   7   9   7        8.92        9.56      4.00 o 
   8   9   7        5.84        3.31      4.89 o 
   9   9   7       31.40       24.08     12.00 o 
  -8  10   7       58.55       58.57      9.70 o 
  -7  10   7       62.75       57.93      9.34 o 
  -6  10   7       35.45       22.86      5.06 o 
  -5  10   7      115.41      129.23      6.47 o 
  -4  10   7       56.24       61.31      5.78 o 
  -3  10   7       13.92       11.23      2.03 o 
  -2  10   7        3.97        2.63      2.15 o 
  -1  10   7      857.30      885.42     12.88 o 
   0  10   7      391.61      382.67      9.30 o 
   1  10   7      860.03      885.13     14.50 o 
   2  10   7        3.17        0.91      2.63 o 
   3  10   7       15.51       17.80      3.77 o 
   4  10   7       56.32       67.28      5.30 o 
   5  10   7      115.84      130.59     11.01 o 
   6  10   7       34.79       41.38      6.47 o 
   7  10   7       61.26       59.44      7.57 o 
   8  10   7       57.21       59.30      8.79 o 
  -8  11   7       29.30       22.09     13.65 o 
  -7  11   7       20.61        9.43      5.26 o 
  -6  11   7       33.17       32.65      5.85 o 
  -5  11   7        6.44        6.54      3.52 o 
  -4  11   7       25.04       13.19      5.26 o 
  -3  11   7       54.06       53.52      4.19 o 
  -2  11   7      162.60      157.01      6.50 o 
  -1  11   7      392.07      405.16     10.15 o 
   0  11   7      242.16      230.63      8.57 o 
   1  11   7      396.66      418.61     12.07 o 
   2  11   7      158.87      157.33      7.81 o 
   3  11   7       53.29       52.34      7.12 o 
   4  11   7       24.77       13.95      3.98 o 
   5  11   7        7.48        1.88      3.63 o 
   6  11   7       32.05       28.60      5.86 o 
   7  11   7       19.76       15.84      6.62 o 
   8  11   7       29.23       31.18     14.75 o 
  -7  12   7       38.75       50.43     17.26 o 
  -6  12   7       68.75       62.58     12.46 o 
  -5  12   7       37.11       42.03      5.93 o 
  -4  12   7       25.10       21.32      5.22 o 
  -3  12   7        2.01        4.06      3.40 o 
  -2  12   7       10.13       10.01      4.53 o 
  -1  12   7       67.65       80.31      6.59 o 
   0  12   7        1.81        2.04      2.98 o 
   1  12   7       67.31       66.34      6.46 o 
   2  12   7       10.29       11.27      3.65 o 
   3  12   7        1.85        4.59      3.44 o 
   4  12   7       23.71       21.09      6.88 o 
   5  12   7       37.18       43.88      8.57 o 
   6  12   7       69.47       64.42      9.65 o 
   7  12   7       39.26       15.89     10.30 o 
  -6  13   7        6.76        6.70     10.28 o 
  -5  13   7       64.06       77.65      8.67 o 
  -4  13   7       32.93       39.14      6.76 o 
  -3  13   7        6.12       12.12      5.56 o 
  -2  13   7       17.76       12.99      4.31 o 
  -1  13   7       11.98        5.09      3.92 o 
   0  13   7        1.41        2.58      3.83 o 
   1  13   7       11.85       13.44      4.97 o 
   2  13   7       17.21       15.53      5.31 o 
   3  13   7        6.57        7.42      5.66 o 
   4  13   7       32.67       50.84     11.68 o 
   5  13   7       64.71       32.70     11.37 o 
   6  13   7        7.31       -3.27     10.34 o 
  -5  14   7        4.05       17.93      9.06 o 
  -4  14   7       16.21       12.87      7.21 o 
  -3  14   7        2.40        3.93      5.28 o 
  -2  14   7       35.98       50.58     10.44 o 
  -1  14   7       15.66       13.79      6.19 o 
   0  14   7       11.58       10.79      5.02 o 
   1  14   7       16.07       15.50      7.89 o 
   2  14   7       35.89       40.73      8.35 o 
   3  14   7        2.13        8.62      5.54 o 
  -2  15   7       35.22       32.16     12.82 o 
   0   0   8     6180.11     6318.14     41.05 o 
   1   0   8     7417.79     7294.42     33.67 o 
   2   0   8     1389.37     1302.02      9.43 o 
   3   0   8     1029.52     1077.71      7.99 o 
   4   0   8     1835.49     1885.29     11.90 o 
   5   0   8       92.20      106.10      2.84 o 
   6   0   8        0.83        3.64      1.49 o 
   7   0   8       19.60       20.87      2.51 o 
   8   0   8      646.75      585.72     10.76 o 
   9   0   8        2.59        2.95      3.47 o 
  10   0   8       72.91       75.73      7.47 o 
  11   0   8       16.44        7.67      4.42 o 
 -11   1   8       28.29       27.35      7.28 o 
 -10   1   8       17.01       13.78      5.23 o 
  -9   1   8        9.36        7.84      3.88 o 
  -8   1   8       25.99       17.60      3.18 o 
  -7   1   8      195.19      185.80      4.99 o 
  -6   1   8       10.22        8.09      1.41 o 
  -5   1   8        5.99        4.29      1.45 o 
  -4   1   8      320.66      334.37      4.22 o 
  -3   1   8     2501.43     2586.97     14.91 o 
  -2   1   8      570.34      550.71      5.21 o 
  -1   1   8      603.38      567.53      5.42 o 
   0   1   8        7.35        8.33      1.05 o 
   1   1   8      617.82      583.58      5.74 o 
   2   1   8      563.36      548.39      5.17 o 
   3   1   8     2520.33     2595.25     15.06 o 
   4   1   8      316.58      317.73      4.63 o 
   5   1   8        5.83        3.07      1.33 o 
   6   1   8        9.55       10.81      2.04 o 
   7   1   8      196.65      185.85      6.48 o 
   8   1   8       25.66       20.80      3.43 o 
   9   1   8       10.02        5.52      2.92 o 
  10   1   8       17.72       13.45      4.37 o 
  11   1   8       28.24       26.56      8.78 o 
 -11   2   8        7.85       10.20      6.68 o 
 -10   2   8        6.48       10.25      4.73 o 
  -9   2   8        3.48        2.14      3.20 o 
  -8   2   8       26.21       31.97      2.72 o 
  -7   2   8       57.27       69.20      5.72 o 
  -6   2   8       91.41      101.25      4.30 o 
  -5   2   8      232.43      242.91      4.98 o 
  -4   2   8      226.95      237.38      4.86 o 
  -3   2   8      237.21      235.21      4.12 o 
  -2   2   8     2167.38     2049.04     12.39 o 
  -1   2   8     3188.78     3201.87     16.83 o 
   0   2   8     1078.55      933.48      7.39 o 
   1   2   8     3167.48     3221.52     17.77 o 
   2   2   8     2160.05     2059.04     12.15 o 
   3   2   8      240.78      240.31      4.09 o 
   4   2   8      236.16      251.96      4.61 o 
   5   2   8      239.28      245.41      5.84 o 
   6   2   8       93.10      107.69      4.70 o 
   7   2   8       54.68       57.36      4.92 o 
   8   2   8       26.85       25.97      3.73 o 
   9   2   8        3.93       -1.52      3.04 o 
  10   2   8        6.65        6.85      4.41 o 
  11   2   8        7.95       20.85      9.75 o 
 -11   3   8       20.11       26.06      6.31 o 
 -10   3   8       10.29       15.75      4.39 o 
  -9   3   8       40.92       30.20      5.82 o 
  -8   3   8       15.73       14.51      3.04 o 
  -7   3   8      187.44      212.19      9.12 o 
  -6   3   8       79.80       91.69      4.33 o 
  -5   3   8     1184.47     1238.87     13.53 o 
  -4   3   8      480.85      477.25      6.49 o 
  -3   3   8      439.03      410.15      5.66 o 
  -2   3   8        1.71        4.78      0.87 o 
  -1   3   8      365.67      337.62      4.20 o 
   0   3   8      607.55      582.08      6.12 o 
   1   3   8      359.45      334.67      4.14 o 
   2   3   8        2.29        4.15      0.96 o 
   3   3   8      449.33      412.40      5.54 o 
   4   3   8      490.10      470.94      6.10 o 
   5   3   8     1180.43     1234.03     11.95 o 
   6   3   8       76.14       92.35      4.50 o 
   7   3   8      189.06      227.56     11.62 o 
   8   3   8       14.83       17.52      3.94 o 
   9   3   8       39.37       37.01      5.23 o 
  10   3   8       10.04       11.76      5.44 o 
  11   3   8       19.55       15.03      8.77 o 
 -11   4   8        1.15        6.83      5.49 o 
 -10   4   8        3.20       13.64      4.29 o 
  -9   4   8       72.15       84.40      8.21 o 
  -8   4   8       48.65       52.91      4.95 o 
  -7   4   8      247.81      280.88      8.29 o 
  -6   4   8      645.90      644.51     12.70 o 
  -5   4   8      393.81      405.79      7.06 o 
  -4   4   8      253.01      248.16      6.36 o 
  -3   4   8      763.42      760.03      7.78 o 
  -2   4   8      204.18      207.48      3.96 o 
  -1   4   8     1795.68     1934.74     11.65 o 
   0   4   8     1234.60     1248.90      9.43 o 
   1   4   8     1811.85     1946.96     13.29 o 
   2   4   8      198.62      197.61      3.97 o 
   3   4   8      750.11      725.24      8.07 o 
   4   4   8      249.93      242.91      4.38 o 
   5   4   8      392.44      396.63      6.03 o 
   6   4   8      635.97      624.27     10.23 o 
   7   4   8      237.85      263.05      8.98 o 
   8   4   8       48.33       50.46      5.17 o 
   9   4   8       72.30      101.46     10.59 o 
  10   4   8        3.50        4.51      5.33 o 
  11   4   8        1.07       -1.29      6.92 o 
 -10   5   8       23.73       22.85      6.01 o 
  -9   5   8       12.21        3.81      3.65 o 
  -8   5   8       48.77       54.57      5.94 o 
  -7   5   8       97.22       97.69      6.71 o 
  -6   5   8     2081.24     2058.11     26.87 o 
  -5   5   8      309.68      293.31      6.65 o 
  -4   5   8      344.12      312.67      5.80 o 
  -3   5   8       80.56       88.03      3.32 o 
  -2   5   8      504.10      509.43      6.39 o 
  -1   5   8      434.41      426.15      4.66 o 
   0   5   8      901.36      925.15      8.10 o 
   1   5   8      440.86      421.04      5.63 o 
   2   5   8      505.09      507.82      6.15 o 
   3   5   8       83.94       88.85      2.92 o 
   4   5   8      338.39      299.29      5.27 o 
   5   5   8      309.58      299.68      5.87 o 
   6   5   8     2065.90     2048.65     19.63 o 
   7   5   8       93.89      108.08      7.05 o 
   8   5   8       45.71       38.27      5.93 o 
   9   5   8       11.57        7.85      5.27 o 
  10   5   8       23.40       27.33      8.00 o 
 -10   6   8       14.12       19.17      5.86 o 
  -9   6   8       38.47       35.24      5.44 o 
  -8   6   8       52.67       59.02      5.87 o 
  -7   6   8      464.98      481.24     12.85 o 
  -6   6   8       53.33       51.56      5.25 o 
  -5   6   8      255.97      253.99      6.83 o 
  -4   6   8       11.42       11.90      1.88 o 
  -3   6   8       21.78       20.04      1.97 o 
  -2   6   8       74.23       77.75      2.47 o 
  -1   6   8       83.48      101.88      2.90 o 
   0   6   8      237.20      232.97      4.21 o 
   1   6   8       81.79       93.99      3.05 o 
   2   6   8       72.76       73.09      3.22 o 
   3   6   8       24.39       16.42      1.76 o 
   4   6   8       11.50       12.94      1.74 o 
   5   6   8      262.17      243.56      5.78 o 
   6   6   8       55.46       58.01      3.65 o 
   7   6   8      466.68      466.12     11.28 o 
   8   6   8       51.72       53.07      6.86 o 
   9   6   8       38.63       30.10      6.84 o 
  10   6   8       14.28       13.64      7.92 o 
 -10   7   8        8.83        8.28      8.17 o 
  -9   7   8       14.33       24.32      5.21 o 
  -8   7   8      156.96      186.46      9.40 o 
  -7   7   8       82.90       82.70      6.61 o 
  -6   7   8      645.90      657.01     13.74 o 
  -5   7   8      372.50      363.32      8.23 o 
  -4   7   8       15.13        9.65      2.17 o 
  -3   7   8      281.88      288.43      5.82 o 
  -2   7   8       14.72       12.05      1.35 o 
  -1   7   8      198.25      215.90      4.41 o 
   0   7   8      148.70      144.20      3.98 o 
   1   7   8      198.50      222.11      6.02 o 
   2   7   8       16.04       13.92      1.94 o 
   3   7   8      282.97      280.30      5.64 o 
   4   7   8       17.73       15.29      2.22 o 
   5   7   8      369.15      371.15      7.44 o 
   6   7   8      650.78      617.73     13.85 o 
   7   7   8       85.03       94.06      6.12 o 
   8   7   8      157.54      187.99     22.25 o 
   9   7   8       15.11       28.99      7.02 o 
  10   7   8        9.29        5.11     11.23 o 
  -9   8   8        1.72        7.35      6.28 o 
  -8   8   8       12.31       13.72      4.66 o 
  -7   8   8       67.40       82.78      6.28 o 
  -6   8   8       60.31       64.83      4.89 o 
  -5   8   8      343.30      341.34      8.39 o 
  -4   8   8       52.23       58.64      4.36 o 
  -3   8   8      552.32      599.29      9.62 o 
  -2   8   8      214.48      225.80      4.77 o 
  -1   8   8      240.35      237.26      5.87 o 
   0   8   8       19.49       25.31      2.56 o 
   1   8   8      237.66      240.14      6.02 o 
   2   8   8      214.99      225.31      5.48 o 
   3   8   8      541.59      584.84      9.28 o 
   4   8   8       50.23       55.01      3.93 o 
   5   8   8      340.89      348.95      8.84 o 
   6   8   8       62.42       55.98      5.15 o 
   7   8   8       65.03       72.05      6.82 o 
   8   8   8       12.91       11.22      5.81 o 
   9   8   8        1.43       11.16      8.12 o 
  -9   9   8        2.33       -0.31      7.29 o 
  -8   9   8        2.20        7.59      4.72 o 
  -7   9   8       23.53       24.34      4.77 o 
  -6   9   8       45.85       49.71      4.87 o 
  -5   9   8      160.55      148.02      6.60 o 
  -4   9   8       18.27       18.91      3.72 o 
  -3   9   8      231.15      237.37      7.93 o 
  -2   9   8        7.67        7.84      1.70 o 
  -1   9   8       46.92       55.24      3.34 o 
   0   9   8      130.80      129.02      5.07 o 
   1   9   8       46.08       48.85      3.75 o 
   2   9   8        8.68        8.40      2.27 o 
   3   9   8      232.80      259.12      7.51 o 
   4   9   8       17.59       19.79      2.87 o 
   5   9   8      161.95      147.99      6.81 o 
   6   9   8       46.83       59.27      5.85 o 
   7   9   8       24.21       26.87      5.01 o 
   8   9   8        2.67        2.97      5.12 o 
  -8  10   8       37.46       27.29     10.37 o 
  -7  10   8       56.26       89.87     12.22 o 
  -6  10   8      118.34      130.40      9.73 o 
  -5  10   8       11.79       17.31      3.51 o 
  -4  10   8      271.41      229.25      9.56 o 
  -3  10   8       59.93       54.04      3.93 o 
  -2  10   8      187.31      204.10      6.03 o 
  -1  10   8      312.12      306.49      8.93 o 
   0  10   8      219.96      214.60      7.53 o 
   1  10   8      316.50      307.91      9.41 o 
   2  10   8      182.05      187.82      8.20 o 
   3  10   8       58.08       48.68      4.32 o 
   4  10   8      271.88      257.26      9.54 o 
   5  10   8       12.18       17.71      3.75 o 
   6  10   8      118.85      150.02     10.49 o 
   7  10   8       58.16       87.96     11.60 o 
   8  10   8       36.46       25.30      7.15 o 
  -8  11   8        0.59        3.92     10.77 o 
  -7  11   8        1.04        1.65      6.87 o 
  -6  11   8        3.51        8.17      4.35 o 
  -5  11   8       22.59       20.95      6.74 o 
  -4  11   8       28.61       22.47      4.51 o 
  -3  11   8       34.58       31.02      4.30 o 
  -2  11   8       49.79       43.40      6.26 o 
  -1  11   8       77.41       84.98      5.29 o 
   0  11   8       55.50       81.73      5.93 o 
   1  11   8       77.32       80.74      6.04 o 
   2  11   8       51.44       46.40      6.00 o 
   3  11   8       34.01       30.45      4.61 o 
   4  11   8       27.79       25.47      4.24 o 
   5  11   8       22.02       26.06      5.09 o 
   6  11   8        3.84        1.60      5.33 o 
   7  11   8        0.95        5.43      5.13 o 
   8  11   8        0.73       -9.95      9.95 o 
  -7  12   8        0.87       -6.55      9.52 o 
  -6  12   8        4.55        1.85      4.38 o 
  -5  12   8       22.21       24.59      5.73 o 
  -4  12   8       61.98       57.29      7.61 o 
  -3  12   8       39.22       36.82      5.77 o 
  -2  12   8        2.55        3.86      3.38 o 
  -1  12   8      147.68      147.93      7.52 o 
   0  12   8       99.25      101.23      6.66 o 
   1  12   8      147.71      158.88      8.90 o 
   2  12   8        3.25        4.66      3.42 o 
   3  12   8       39.68       38.46      5.18 o 
   4  12   8       62.81       56.61     10.71 o 
   5  12   8       22.32       25.03      7.04 o 
   6  12   8        4.58        8.40      5.58 o 
   7  12   8        0.92        2.33     10.74 o 
  -6  13   8        3.68       13.86     11.75 o 
  -5  13   8       35.12       40.63      9.48 o 
  -4  13   8        2.16       -1.21      4.20 o 
  -3  13   8       21.63       11.61      5.80 o 
  -2  13   8        3.20       -0.17      5.03 o 
  -1  13   8       26.86       27.58      5.85 o 
   0  13   8        0.18        1.54      3.68 o 
   1  13   8       28.39       33.54      7.11 o 
   2  13   8        3.18        3.74      5.94 o 
   3  13   8       21.72       24.82      7.05 o 
   4  13   8        2.40        9.10      8.03 o 
   5  13   8       35.44       25.34     14.69 o 
   6  13   8        3.66        7.19     12.27 o 
  -4  14   8       45.96       61.94     14.05 o 
  -3  14   8        5.94        5.45      8.75 o 
  -2  14   8       48.20       66.98     19.96 o 
  -1  14   8        9.63       12.11      6.39 o 
   0  14   8       16.85       14.96      5.66 o 
   1  14   8        9.99        2.93      5.89 o 
   2  14   8       47.14       55.13      9.21 o 
   3  14   8        5.54        2.49      6.82 o 
  -2  15   8       50.13       57.13     16.53 o 
  -1  15   8       50.55       55.57     16.49 o 
   0  15   8       34.48       27.24     13.16 o 
   1   0   9     3188.56     3123.82     16.37 o 
   2   0   9      944.55      916.91      7.24 o 
   3   0   9      202.19      214.05      3.84 o 
   4   0   9      848.72      858.64      7.32 o 
   5   0   9       38.94       49.40      2.36 o 
   6   0   9     1568.74     1570.06     16.00 o 
   7   0   9      352.09      361.32      9.30 o 
   8   0   9      162.54      173.77     10.72 o 
   9   0   9        1.21        4.20      3.60 o 
  10   0   9        0.34        3.84      3.83 o 
  11   0   9       55.01       64.38      8.09 o 
 -11   1   9        8.54        2.34      4.70 o 
 -10   1   9       11.44        7.26      4.63 o 
  -9   1   9      113.02      121.22      7.90 o 
  -8   1   9       39.12       42.55      5.68 o 
  -7   1   9       87.50       83.50      3.84 o 
  -6   1   9      187.53      203.68      4.28 o 
  -5   1   9      179.10      168.88      3.69 o 
  -4   1   9      177.60      180.62      3.52 o 
  -3   1   9     1640.36     1608.62     11.04 o 
  -2   1   9     2773.84     2900.57     15.10 o 
  -1   1   9     1955.14     1946.14     12.03 o 
   0   1   9      964.60      949.71      7.56 o 
   1   1   9     1956.27     1943.22     12.21 o 
   2   1   9     2787.46     2893.15     16.38 o 
   3   1   9     1635.48     1605.71     11.58 o 
   4   1   9      177.70      185.50      3.99 o 
   5   1   9      184.06      170.95      4.31 o 
   6   1   9      186.21      193.64      6.00 o 
   7   1   9       82.15       77.99      4.87 o 
   8   1   9       38.95       36.98      4.18 o 
   9   1   9      110.65      119.44      7.89 o 
  10   1   9       11.11       11.84      4.50 o 
  11   1   9        8.85       11.11      6.35 o 
 -11   2   9        6.36        7.64      5.62 o 
 -10   2   9        9.81        7.34      4.35 o 
  -9   2   9       38.82       35.75      5.18 o 
  -8   2   9       21.59       21.29      2.59 o 
  -7   2   9      160.87      159.91      5.71 o 
  -6   2   9      480.93      479.59      7.27 o 
  -5   2   9      298.30      304.25      5.47 o 
  -4   2   9      264.13      280.04      4.00 o 
  -3   2   9      323.48      324.81      3.92 o 
  -2   2   9     1546.08     1469.09      9.44 o 
  -1   2   9     4669.26     4831.61     23.71 o 
   0   2   9     1507.31     1516.40     10.15 o 
   1   2   9     4682.93     4841.34     25.10 o 
   2   2   9     1539.80     1461.78     11.32 o 
   3   2   9      325.55      340.41      5.68 o 
   4   2   9      277.41      285.34      6.03 o 
   5   2   9      295.40      311.13      5.82 o 
   6   2   9      476.66      477.05      8.19 o 
   7   2   9      159.30      159.99      7.15 o 
   8   2   9       19.02       15.38      3.38 o 
   9   2   9       38.07       34.43      5.12 o 
  10   2   9        9.78       10.01      4.69 o 
  11   2   9        6.37        1.63      7.70 o 
 -11   3   9        1.46        4.74      5.64 o 
 -10   3   9       10.83        6.38      4.23 o 
  -9   3   9        3.76        7.57      3.70 o 
  -8   3   9       82.82       82.32      6.25 o 
  -7   3   9      374.24      360.44      9.11 o 
  -6   3   9      232.70      228.05      6.42 o 
  -5   3   9      990.45      956.24     11.95 o 
  -4   3   9       51.68       49.38      2.60 o 
  -3   3   9      572.33      560.94      6.45 o 
  -2   3   9      272.93      264.14      3.64 o 
  -1   3   9      317.76      328.58      4.12 o 
   0   3   9       64.46       47.83      2.05 o 
   1   3   9      313.72      331.96      4.65 o 
   2   3   9      271.95      267.10      4.38 o 
   3   3   9      576.29      562.59      7.14 o 
   4   3   9       49.40       49.88      2.56 o 
   5   3   9      989.90      965.59     11.23 o 
   6   3   9      231.15      241.82      9.14 o 
   7   3   9      376.31      352.43     10.79 o 
   8   3   9       82.49       85.52      6.76 o 
   9   3   9        3.66        6.50      3.75 o 
  10   3   9       10.68        1.04      4.76 o 
  11   3   9        1.41       -0.22      7.32 o 
 -11   4   9        9.45        9.64      7.28 o 
 -10   4   9        6.14        9.75      4.32 o 
  -9   4   9       37.05       30.95      5.01 o 
  -8   4   9      125.36      132.26      8.57 o 
  -7   4   9      155.90      172.42      7.21 o 
  -6   4   9      616.48      599.55     13.25 o 
  -5   4   9      689.73      679.82      9.65 o 
  -4   4   9      375.42      369.61      6.85 o 
  -3   4   9       21.42       22.97      1.88 o 
  -2   4   9      252.85      269.51      3.79 o 
  -1   4   9      505.73      563.31      5.62 o 
   0   4   9        6.45        9.21      1.29 o 
   1   4   9      524.48      568.66      7.13 o 
   2   4   9      247.14      269.00      4.60 o 
   3   4   9       22.63       21.71      1.87 o 
   4   4   9      371.70      364.94      5.91 o 
   5   4   9      694.36      696.95     12.08 o 
   6   4   9      608.81      611.46     10.19 o 
   7   4   9      156.66      174.51      7.92 o 
   8   4   9      123.78      129.46     10.12 o 
   9   4   9       38.38       27.71      6.41 o 
  10   4   9        5.67        2.69      5.16 o 
  11   4   9        9.97       15.18      9.15 o 
 -10   5   9       11.97        7.82      4.30 o 
  -9   5   9       62.83       61.38      5.70 o 
  -8   5   9      430.38      447.19     14.73 o 
  -7   5   9       16.55       18.39      3.96 o 
  -6   5   9      336.67      344.75     10.49 o 
  -5   5   9       10.88        8.61      2.64 o 
  -4   5   9       17.62       14.53      2.01 o 
  -3   5   9     1035.73     1042.27     10.01 o 
  -2   5   9      317.68      298.02      4.37 o 
  -1   5   9       66.51       71.05      2.40 o 
   0   5   9      408.98      377.84      5.35 o 
   1   5   9       65.44       64.30      2.67 o 
   2   5   9      314.08      296.62      5.02 o 
   3   5   9     1030.88     1033.76     10.02 o 
   4   5   9       18.18       12.65      1.84 o 
   5   5   9        9.87        9.36      2.15 o 
   6   5   9      337.03      333.79      8.46 o 
   7   5   9       16.44       26.79      4.51 o 
   8   5   9      433.14      465.45     16.07 o 
   9   5   9       64.31       57.26     11.84 o 
  10   5   9       12.27       14.51      7.81 o 
 -10   6   9       26.69       34.20      7.51 o 
  -9   6   9       45.71       41.10      5.77 o 
  -8   6   9       70.50       71.31      6.50 o 
  -7   6   9       12.90       11.23      3.73 o 
  -6   6   9      575.91      528.78     13.98 o 
  -5   6   9       21.28       20.49      3.68 o 
  -4   6   9      163.72      176.06      4.97 o 
  -3   6   9      269.96      252.35      5.08 o 
  -2   6   9      220.56      215.61      3.94 o 
  -1   6   9       57.43       76.82      2.93 o 
   0   6   9      393.37      434.93      5.95 o 
   1   6   9       52.19       67.11      2.83 o 
   2   6   9      220.27      214.35      4.66 o 
   3   6   9      258.98      244.83      5.00 o 
   4   6   9      162.46      176.62      5.57 o 
   5   6   9       19.83       16.24      2.66 o 
   6   6   9      573.87      520.22     11.70 o 
   7   6   9       13.22       11.39      3.33 o 
   8   6   9       70.86       48.50      6.64 o 
   9   6   9       45.31       35.73      7.24 o 
  10   6   9       26.29       19.81      9.05 o 
 -10   7   9       37.82       39.06     12.11 o 
  -9   7   9       29.70       31.33      5.40 o 
  -8   7   9      102.86      121.72      9.04 o 
  -7   7   9        0.89        1.01      3.18 o 
  -6   7   9      187.09      175.88      7.61 o 
  -5   7   9      304.07      288.56      7.83 o 
  -4   7   9      138.43      121.29      4.93 o 
  -3   7   9      546.76      580.31      8.74 o 
  -2   7   9      103.76      120.85      3.32 o 
  -1   7   9      448.43      450.55      6.57 o 
   0   7   9      166.07      161.57      4.87 o 
   1   7   9      444.68      443.59      8.37 o 
   2   7   9       94.56      105.93      4.06 o 
   3   7   9      546.05      580.02      8.67 o 
   4   7   9      143.90      130.93      4.63 o 
   5   7   9      304.70      291.33      7.69 o 
   6   7   9      186.06      173.02      8.24 o 
   7   7   9        0.86        4.65      3.73 o 
   8   7   9      101.86       85.78     11.16 o 
   9   7   9       29.75       24.82      6.90 o 
  10   7   9       38.39       56.25     18.12 o 
  -9   8   9       27.54       47.11     12.26 o 
  -8   8   9       40.88       38.34      6.03 o 
  -7   8   9       41.21       35.27      4.66 o 
  -6   8   9       11.17        5.59      2.64 o 
  -5   8   9      366.52      358.36     10.23 o 
  -4   8   9      183.53      191.47      6.59 o 
  -3   8   9      809.49      786.38     11.08 o 
  -2   8   9      285.86      290.47      5.41 o 
  -1   8   9      364.45      347.53      6.77 o 
   0   8   9     1069.37      953.52     12.67 o 
   1   8   9      365.78      341.03      7.26 o 
   2   8   9      288.64      288.66      6.43 o 
   3   8   9      819.05      773.27     10.78 o 
   4   8   9      184.59      209.22      6.98 o 
   5   8   9      362.53      368.90      9.90 o 
   6   8   9       10.67       11.18      3.39 o 
   7   8   9       41.19       25.46      5.48 o 
   8   8   9       40.18       36.02      8.44 o 
   9   8   9       28.30       69.50     19.16 o 
  -9   9   9        2.06       -0.35      6.80 o 
  -8   9   9        3.15        0.74      3.64 o 
  -7   9   9       17.27       18.18      4.50 o 
  -6   9   9       60.53       58.57      5.87 o 
  -5   9   9       92.34       96.43      6.11 o 
  -4   9   9      407.47      430.88     14.51 o 
  -3   9   9      140.44      137.92      4.58 o 
  -2   9   9     1378.67     1286.83     14.28 o 
  -1   9   9      175.31      169.45      5.57 o 
   0   9   9      760.09      749.67     11.22 o 
   1   9   9      175.98      160.86      5.87 o 
   2   9   9     1381.30     1338.99     17.30 o 
   3   9   9      137.60      144.59      6.85 o 
   4   9   9      402.84      419.80     10.54 o 
   5   9   9       91.98       94.65      6.57 o 
   6   9   9       60.69       56.52      6.34 o 
   7   9   9       17.67       15.87      5.08 o 
   8   9   9        3.09        5.56      6.09 o 
  -8  10   9        6.46       -8.63      8.63 o 
  -7  10   9        8.68        3.86      4.47 o 
  -6  10   9      148.03      146.46      8.21 o 
  -5  10   9      124.19      143.58      7.93 o 
  -4  10   9       69.15       75.94      6.47 o 
  -3  10   9      111.53      121.49      5.12 o 
  -2  10   9       91.68       95.49      4.92 o 
  -1  10   9      885.81      887.53     12.78 o 
   0  10   9       10.66        6.97      2.99 o 
   1  10   9      879.06      861.44     15.22 o 
   2  10   9       88.90       86.09      6.22 o 
   3  10   9      112.41      113.42      6.16 o 
   4  10   9       67.20       63.87      5.28 o 
   5  10   9      123.66      145.94      7.86 o 
   6  10   9      149.26      150.90      9.56 o 
   7  10   9        8.78        1.02      5.57 o 
   8  10   9        6.97        5.91     10.13 o 
  -7  11   9        4.49        7.80      5.90 o 
  -6  11   9        2.88        4.44      4.47 o 
  -5  11   9       17.49       21.27      4.93 o 
  -4  11   9        6.80        7.72      4.07 o 
  -3  11   9      130.55      104.06      7.43 o 
  -2  11   9      108.51      108.79      6.92 o 
  -1  11   9        5.51       11.05      3.02 o 
   0  11   9      164.13      166.31      7.89 o 
   1  11   9        5.79       16.48      3.75 o 
   2  11   9      106.78      106.37      8.60 o 
   3  11   9      127.81      117.86      7.51 o 
   4  11   9        6.67       16.61      3.96 o 
   5  11   9       17.54       26.02      4.71 o 
   6  11   9        2.66        6.27      5.37 o 
   7  11   9        4.74        5.46      5.80 o 
  -6  12   9      100.50      103.91     10.77 o 
  -5  12   9        9.72       20.98      6.12 o 
  -4  12   9        1.16       -0.28      4.06 o 
  -3  12   9       10.23       13.89      5.10 o 
  -2  12   9       17.76       18.54      4.34 o 
  -1  12   9       23.58       18.70      4.40 o 
   0  12   9        1.29        3.50      3.11 o 
   1  12   9       23.14       23.77      4.25 o 
   2  12   9       17.53       12.70      3.91 o 
   3  12   9       10.14        9.80      4.22 o 
   4  12   9        0.80        6.37      5.46 o 
   5  12   9        9.81       17.95      7.24 o 
   6  12   9       97.74       69.55     12.17 o 
  -5  13   9       54.63       71.19     11.63 o 
  -4  13   9        3.32       12.13      6.15 o 
  -3  13   9        5.22        6.49      5.54 o 
  -2  13   9        7.20       -0.54      4.90 o 
  -1  13   9       10.00        4.30      4.31 o 
   0  13   9       20.31       19.10      5.16 o 
   1  13   9       10.13        2.26      5.39 o 
   2  13   9        7.18        4.92      4.68 o 
   3  13   9        5.88        2.57      4.76 o 
   4  13   9        3.40       11.30      8.19 o 
  -4  14   9      101.54      143.11     20.14 o 
  -3  14   9       20.88       14.08     10.13 o 
  -2  14   9        3.99       -0.16      5.90 o 
  -1  14   9       44.59       58.61      9.56 o 
   0  14   9       35.36       36.12      7.10 o 
   1  14   9       45.26       42.44      8.58 o 
   2  14   9        4.04        5.58      5.18 o 
   3  14   9       21.17       12.42      9.55 o 
  -1  15   9       32.16       32.07     13.62 o 
   0  15   9       69.38       66.35     17.90 o 
   1  15   9       32.00       39.08     15.82 o 
   0   0  10      591.76      548.49      8.18 o 
   1   0  10      607.23      600.93      5.87 o 
   2   0  10     2760.54     2617.68     16.44 o 
   3   0  10       39.06       42.35      2.05 o 
   4   0  10      290.24      300.66      4.74 o 
   5   0  10        4.56        7.29      1.62 o 
   6   0  10      104.47      103.70      4.26 o 
   7   0  10      209.88      225.59      6.83 o 
   8   0  10      257.78      268.04      8.21 o 
   9   0  10       92.83       98.49      8.12 o 
  10   0  10       77.08       92.36     10.31 o 
  11   0  10       10.26       11.37      6.41 o 
 -11   1  10       30.51       21.20      6.89 o 
 -10   1  10        4.94        2.31      4.08 o 
  -9   1  10       63.63       48.88      5.73 o 
  -8   1  10      226.83      221.39      7.16 o 
  -7   1  10       38.03       43.60      3.76 o 
  -6   1  10      134.19      143.34      3.82 o 
  -5   1  10       31.09       31.30      2.08 o 
  -4   1  10      212.84      226.14      4.13 o 
  -3   1  10      236.40      252.12      3.79 o 
  -2   1  10     2660.86     2730.10     15.35 o 
  -1   1  10      365.00      334.29      4.56 o 
   0   1  10     1239.92     1206.39      9.18 o 
   1   1  10      383.44      350.34      4.71 o 
   2   1  10     2648.86     2717.60     17.78 o 
   3   1  10      231.12      237.07      4.36 o 
   4   1  10      215.65      218.52      4.24 o 
   5   1  10       33.50       36.14      2.73 o 
   6   1  10      131.73      140.92      5.26 o 
   7   1  10       37.62       39.62      4.21 o 
   8   1  10      224.56      208.15      8.17 o 
   9   1  10       63.61       53.45      5.68 o 
  10   1  10        5.15        6.19      4.21 o 
  11   1  10       29.74       38.19     13.94 o 
 -11   2  10        0.10        7.15      6.03 o 
 -10   2  10       33.94       40.16      6.82 o 
  -9   2  10       27.24       20.03      4.49 o 
  -8   2  10       73.16       66.95      4.01 o 
  -7   2  10       14.76       13.20      1.98 o 
  -6   2  10       18.57       11.55      1.74 o 
  -5   2  10       34.80       35.32      2.01 o 
  -4   2  10      593.95      596.32      6.86 o 
  -3   2  10      149.41      146.06      2.98 o 
  -2   2  10      961.18      943.22      7.48 o 
  -1   2  10     1582.61     1544.93     10.62 o 
   0   2  10       60.85       42.70      2.30 o 
   1   2  10     1570.05     1537.64     11.36 o 
   2   2  10      985.58      969.13      8.59 o 
   3   2  10      154.90      155.10      3.56 o 
   4   2  10      594.17      592.44      7.80 o 
   5   2  10       32.25       31.21      2.53 o 
   6   2  10       18.10       13.39      2.27 o 
   7   2  10       13.27       11.06      3.12 o 
   8   2  10       73.69       76.91      6.35 o 
   9   2  10       28.02       23.99      4.56 o 
  10   2  10       34.36       41.79      8.86 o 
  11   2  10        0.13        1.19      7.63 o 
 -11   3  10       16.53        4.57      6.21 o 
 -10   3  10        2.94        2.25      4.27 o 
  -9   3  10        2.38        5.21      3.46 o 
  -8   3  10       35.73       37.45      4.73 o 
  -7   3  10       52.06       56.25      4.68 o 
  -6   3  10      190.79      198.99      6.38 o 
  -5   3  10      306.33      302.79      7.25 o 
  -4   3  10      152.44      148.19      4.21 o 
  -3   3  10      110.84      109.47      2.74 o 
  -2   3  10     1172.06     1251.52      8.94 o 
  -1   3  10       71.54       88.15      2.54 o 
   0   3  10       29.11       38.65      2.80 o 
   1   3  10       67.15       79.01      2.79 o 
   2   3  10     1164.43     1248.56     10.08 o 
   3   3  10      114.40      110.01      3.79 o 
   4   3  10      155.43      145.78      3.97 o 
   5   3  10      307.01      303.67      5.86 o 
   6   3  10      182.86      199.70      5.83 o 
   7   3  10       52.31       53.61      4.33 o 
   8   3  10       36.13       36.72      4.95 o 
   9   3  10        2.27        3.88      4.45 o 
  10   3  10        2.87       -2.50      4.09 o 
  11   3  10       16.41       21.04      9.78 o 
 -10   4  10       16.63       18.72      4.71 o 
  -9   4  10       51.95       52.99      6.27 o 
  -8   4  10      137.34      132.13      7.23 o 
  -7   4  10      190.77      194.94      8.65 o 
  -6   4  10      215.76      229.10      8.87 o 
  -5   4  10      742.14      760.58     11.17 o 
  -4   4  10      551.62      563.75      7.73 o 
  -3   4  10       93.60       93.16      3.01 o 
  -2   4  10      451.13      467.58      5.38 o 
  -1   4  10      211.60      209.29      3.53 o 
   0   4  10       28.38       32.16      1.96 o 
   1   4  10      216.15      209.72      4.08 o 
   2   4  10      438.70      448.03      5.54 o 
   3   4  10       88.25       95.13      3.42 o 
   4   4  10      552.76      566.47      7.68 o 
   5   4  10      754.20      748.76      9.63 o 
   6   4  10      218.22      224.21      6.06 o 
   7   4  10      195.08      214.97     10.01 o 
   8   4  10      138.36      135.76      9.07 o 
   9   4  10       53.56       61.27      7.79 o 
  10   4  10       16.73       18.81      7.14 o 
 -10   5  10       67.76       67.98      9.54 o 
  -9   5  10        1.68        4.06      3.75 o 
  -8   5  10      437.84      427.55     12.67 o 
  -7   5  10       46.92       45.51      5.37 o 
  -6   5  10     1621.78     1630.51     23.85 o 
  -5   5  10     1683.39     1671.00     18.43 o 
  -4   5  10       69.71       64.11      3.54 o 
  -3   5  10      104.73      114.62      3.66 o 
  -2   5  10      170.57      161.63      4.27 o 
  -1   5  10       20.01       20.76      1.56 o 
   0   5  10     1133.86     1149.60     10.34 o 
   1   5  10       21.46       19.14      1.87 o 
   2   5  10      175.38      160.83      4.07 o 
   3   5  10      101.39      109.08      3.60 o 
   4   5  10       68.39       67.27      3.28 o 
   5   5  10     1693.38     1670.58     16.47 o 
   6   5  10     1628.90     1619.01     20.55 o 
   7   5  10       47.67       50.27      5.21 o 
   8   5  10      442.78      462.72     14.62 o 
   9   5  10        1.59        1.95      4.68 o 
  10   5  10       66.83       79.17     19.86 o 
 -10   6  10       10.16        6.18      5.48 o 
  -9   6  10      229.10      204.39     10.91 o 
  -8   6  10       29.93       35.55      5.23 o 
  -7   6  10       30.39       23.03      4.47 o 
  -6   6  10      282.47      292.68     11.43 o 
  -5   6  10      598.16      602.46     12.86 o 
  -4   6  10      497.24      497.58      9.01 o 
  -3   6  10       47.70       47.66      2.75 o 
  -2   6  10        6.99        7.50      1.40 o 
  -1   6  10      292.15      289.76      5.18 o 
   0   6  10       86.20       79.02      3.22 o 
   1   6  10      294.96      295.36      5.26 o 
   2   6  10        7.12        6.16      1.59 o 
   3   6  10       45.48       40.41      2.78 o 
   4   6  10      494.84      495.23      8.32 o 
   5   6  10      592.12      584.18     10.43 o 
   6   6  10      285.45      296.78      9.06 o 
   7   6  10       32.65       29.30      5.87 o 
   8   6  10       29.59       29.90      6.63 o 
   9   6  10      228.12      231.94     14.79 o 
  10   6  10        9.99        4.35     10.92 o 
  -9   7  10        3.82        3.60      4.00 o 
  -8   7  10       55.56       62.34      7.01 o 
  -7   7  10        5.12        4.34      3.53 o 
  -6   7  10      381.85      384.37     10.21 o 
  -5   7  10       27.61       30.07      3.48 o 
  -4   7  10      497.98      479.49      8.83 o 
  -3   7  10      303.94      295.22      5.77 o 
  -2   7  10       18.74       19.75      2.16 o 
  -1   7  10      147.40      142.59      4.37 o 
   0   7  10       92.67       94.71      3.79 o 
   1   7  10      149.42      150.11      4.83 o 
   2   7  10       19.80       23.77      2.35 o 
   3   7  10      306.78      309.45      6.87 o 
   4   7  10      506.25      471.79      8.38 o 
   5   7  10       27.11       24.82      3.48 o 
   6   7  10      381.46      368.60     10.19 o 
   7   7  10        4.87       -1.85      3.49 o 
   8   7  10       55.44       50.70      9.28 o 
   9   7  10        4.01       -1.50      6.46 o 
  -9   8  10        0.13        5.35      5.28 o 
  -8   8  10       11.98       14.13      4.77 o 
  -7   8  10       77.04       77.44      7.08 o 
  -6   8  10        8.52        8.35      2.96 o 
  -5   8  10       91.19       87.53      5.79 o 
  -4   8  10       92.04      103.60      5.67 o 
  -3   8  10      303.92      283.28      6.72 o 
  -2   8  10      533.30      522.66      7.37 o 
  -1   8  10       39.62       37.52      2.92 o 
   0   8  10        0.01        2.29      1.86 o 
   1   8  10       40.63       42.30      3.38 o 
   2   8  10      540.66      521.47     10.25 o 
   3   8  10      313.35      295.51      9.93 o 
   4   8  10       90.44       97.44      6.90 o 
   5   8  10       93.19       91.70      6.95 o 
   6   8  10        8.24        7.54      3.09 o 
   7   8  10       76.29       66.39      8.22 o 
   8   8  10       11.42       18.02      7.33 o 
  -8   9  10       27.35       38.60      6.21 o 
  -7   9  10       29.57       25.40      5.99 o 
  -6   9  10       52.68       65.00      5.37 o 
  -5   9  10        6.14       10.24      3.72 o 
  -4   9  10       23.68       13.48      3.80 o 
  -3   9  10      230.23      225.41      5.77 o 
  -2   9  10      207.22      207.39      7.65 o 
  -1   9  10       80.18       90.83      4.93 o 
   0   9  10       87.87       89.55      6.23 o 
   1   9  10       76.20       92.75      5.87 o 
   2   9  10      210.97      207.28      7.67 o 
   3   9  10      231.52      238.37      7.41 o 
   4   9  10       24.82       21.85      4.30 o 
   5   9  10        6.28        4.64      3.41 o 
   6   9  10       51.01       44.26      6.38 o 
   7   9  10       28.91       37.97      7.19 o 
   8   9  10       27.89       24.97     10.31 o 
  -8  10  10       48.04       56.22     10.24 o 
  -7  10  10       33.70       43.84      6.99 o 
  -6  10  10       30.02       12.18      7.66 o 
  -5  10  10       28.11       23.14      5.10 o 
  -4  10  10      209.58      203.98     15.02 o 
  -3  10  10       51.32       49.04      4.57 o 
  -2  10  10      149.46      177.00      6.34 o 
  -1  10  10       32.28       51.25      4.37 o 
   0  10  10      330.86      374.01     10.38 o 
   1  10  10       31.40       44.79      4.48 o 
   2  10  10      144.19      168.14      8.40 o 
   3  10  10       49.76       42.32      4.32 o 
   4  10  10      209.51      188.27      8.85 o 
   5  10  10       26.78       19.21      3.59 o 
   6  10  10       29.86       30.62      7.49 o 
   7  10  10       34.28       48.04      9.63 o 
  -7  11  10       11.59       14.86      6.85 o 
  -6  11  10       16.16       12.13      5.73 o 
  -5  11  10       33.48       26.80      5.90 o 
  -4  11  10       11.38        9.83      4.89 o 
  -3  11  10       36.91       34.72      5.76 o 
  -2  11  10       75.10       55.03      6.86 o 
  -1  11  10      102.83      105.84      5.90 o 
   0  11  10        1.49       12.37      3.51 o 
   1  11  10       97.76       90.48      7.23 o 
   2  11  10       75.86       67.43      7.03 o 
   3  11  10       36.81       32.28      5.15 o 
   4  11  10       11.26        6.60      3.25 o 
   5  11  10       33.74       35.83      6.05 o 
   6  11  10       16.98       21.89      6.63 o 
   7  11  10       11.20        8.49      8.86 o 
  -6  12  10        3.00       -3.03      9.46 o 
  -5  12  10        2.05        3.87      5.25 o 
  -4  12  10       71.94       70.20      9.77 o 
  -3  12  10       18.71       28.36      6.07 o 
  -2  12  10       19.81       19.80      4.29 o 
  -1  12  10       23.64       23.06      4.65 o 
   0  12  10      155.32      155.10      8.46 o 
   1  12  10       24.02       16.93      3.98 o 
   2  12  10       20.89       10.74      4.77 o 
   3  12  10       18.47       21.66      5.50 o 
   4  12  10       70.55       85.73     12.97 o 
   5  12  10        2.08        1.80      5.76 o 
   6  12  10        3.02        9.15     10.07 o 
  -5  13  10        3.13        8.97      8.17 o 
  -4  13  10       25.41       22.96      6.91 o 
  -3  13  10       70.66       77.02     10.92 o 
  -2  13  10        1.05       -0.49      5.01 o 
  -1  13  10       40.14       46.26      7.03 o 
   0  13  10       30.99       27.42      6.39 o 
   1  13  10       39.82       55.45      9.15 o 
   2  13  10        1.08        3.13      4.84 o 
   3  13  10       69.32       89.58      9.82 o 
   4  13  10       25.57       19.32      9.60 o 
  -3  14  10        4.87        2.63      8.51 o 
  -2  14  10       39.67       40.09     13.62 o 
  -1  14  10        3.91        2.76      6.99 o 
   0  14  10        7.82       13.26      5.63 o 
   1  14  10        4.07        5.52      5.61 o 
   2  14  10       39.23       34.06     14.29 o 
   3  14  10        5.09       13.56     11.84 o 
   1   0  11     1102.30     1104.78      8.99 o 
   2   0  11     1310.90     1185.84      9.72 o 
   3   0  11        1.52        3.68      1.25 o 
   4   0  11      563.44      624.12      7.02 o 
   5   0  11        8.04       13.50      1.88 o 
   6   0  11      456.23      448.39      8.06 o 
   7   0  11       17.50       16.22      2.95 o 
   8   0  11       15.26       15.07      3.23 o 
   9   0  11       23.53       20.33      6.93 o 
  10   0  11        8.12        6.98      4.52 o 
  11   0  11       24.55       38.50      8.10 o 
 -11   1  11       21.06       23.55      7.36 o 
 -10   1  11       70.57       83.13      8.33 o 
  -9   1  11       83.58       75.76      6.80 o 
  -8   1  11       36.77       28.05      4.39 o 
  -7   1  11       43.52       57.69      4.35 o 
  -6   1  11       32.23       31.87      2.64 o 
  -5   1  11      402.64      390.68      5.87 o 
  -4   1  11      137.59      152.82      3.75 o 
  -3   1  11       27.37       34.29      1.90 o 
  -2   1  11      339.06      335.45      4.55 o 
  -1   1  11      410.94      414.60      5.53 o 
   0   1  11       93.35       83.96      2.66 o 
   1   1  11      408.86      399.90      5.29 o 
   2   1  11      329.89      327.56      5.08 o 
   3   1  11       28.67       35.75      2.42 o 
   4   1  11      134.95      147.67      3.85 o 
   5   1  11      394.93      390.86      7.08 o 
   6   1  11       32.60       32.82      3.19 o 
   7   1  11       44.17       57.12      4.60 o 
   8   1  11       38.62       40.09      5.61 o 
   9   1  11       86.65       80.51      6.09 o 
  10   1  11       70.10       75.88     10.46 o 
  11   1  11       20.68       12.91      9.41 o 
 -10   2  11       21.64       19.36      4.74 o 
  -9   2  11       99.94      102.43      7.82 o 
  -8   2  11      126.84      141.45      6.88 o 
  -7   2  11      162.83      156.10      5.06 o 
  -6   2  11      608.15      608.59      8.86 o 
  -5   2  11        7.41        5.80      1.50 o 
  -4   2  11      124.66      126.88      3.55 o 
  -3   2  11     1258.34     1259.70     10.09 o 
  -2   2  11      259.99      281.40      4.17 o 
  -1   2  11      216.31      213.81      3.87 o 
   0   2  11        3.51        3.10      1.14 o 
   1   2  11      208.79      205.25      3.96 o 
   2   2  11      256.03      276.47      4.71 o 
   3   2  11     1258.51     1260.57     11.59 o 
   4   2  11      118.22      118.43      3.98 o 
   5   2  11        8.65        9.32      1.87 o 
   6   2  11      602.04      575.39     10.04 o 
   7   2  11      165.92      157.86     11.24 o 
   8   2  11      128.16      141.92      8.11 o 
   9   2  11       99.45      100.59      7.63 o 
  10   2  11       20.59       22.74      8.14 o 
 -10   3  11       21.11       19.06      5.16 o 
  -9   3  11       19.31       20.32      4.48 o 
  -8   3  11       52.77       53.14      5.54 o 
  -7   3  11       30.19       29.72      2.53 o 
  -6   3  11      139.80      138.23      3.90 o 
  -5   3  11      558.50      540.81      7.45 o 
  -4   3  11      289.71      296.71      5.03 o 
  -3   3  11      123.41      119.08      3.08 o 
  -2   3  11     1000.63     1021.52      7.84 o 
  -1   3  11      193.86      202.61      5.13 o 
   0   3  11      105.98      113.66      3.20 o 
   1   3  11      198.74      207.70      4.57 o 
   2   3  11     1015.15     1024.22      9.56 o 
   3   3  11      118.96      102.67      4.58 o 
   4   3  11      283.77      278.58      5.29 o 
   5   3  11      562.26      537.03      7.64 o 
   6   3  11      143.48      136.50      5.52 o 
   7   3  11       31.98       28.19      3.55 o 
   8   3  11       54.57       60.15      6.15 o 
   9   3  11       18.70       27.29      5.70 o 
  10   3  11       20.77       17.74      5.89 o 
 -10   4  11       59.12       54.97      7.22 o 
  -9   4  11        3.41       11.83      4.39 o 
  -8   4  11       33.11       34.82      4.82 o 
  -7   4  11       20.66       16.78      3.60 o 
  -6   4  11      134.52      140.66      5.73 o 
  -5   4  11      271.79      284.77      7.38 o 
  -4   4  11      340.64      339.53      5.44 o 
  -3   4  11      192.95      183.34      4.33 o 
  -2   4  11      253.52      265.61      4.16 o 
  -1   4  11      153.27      156.79      3.48 o 
   0   4  11      405.50      413.94      5.93 o 
   1   4  11      147.70      154.07      3.87 o 
   2   4  11      250.85      259.98      4.76 o 
   3   4  11      194.78      177.94      4.53 o 
   4   4  11      333.48      333.32      6.46 o 
   5   4  11      266.35      281.83      5.76 o 
   6   4  11      137.14      137.65      5.26 o 
   7   4  11       21.55       18.05      3.83 o 
   8   4  11       34.03       39.79      5.07 o 
   9   4  11        3.35        9.32      4.56 o 
  10   4  11       57.76       62.32     10.41 o 
 -10   5  11       35.23       41.69     12.33 o 
  -9   5  11       48.47       38.49      5.79 o 
  -8   5  11      160.86      162.73      8.41 o 
  -7   5  11      149.07      161.21      9.94 o 
  -6   5  11      192.99      184.13      7.91 o 
  -5   5  11      161.51      171.31      6.46 o 
  -4   5  11      110.38      116.96      4.94 o 
  -3   5  11       68.40       74.43      3.06 o 
  -2   5  11       14.80       13.93      1.58 o 
  -1   5  11      807.77      893.94      8.92 o 
   0   5  11      517.40      521.67      6.64 o 
   1   5  11      803.64      879.41      9.13 o 
   2   5  11       17.62       19.28      2.43 o 
   3   5  11       65.55       73.03      3.33 o 
   4   5  11      106.72      108.97      4.27 o 
   5   5  11      162.96      172.24      5.50 o 
   6   5  11      195.20      179.70      8.05 o 
   7   5  11      148.56      157.85      8.02 o 
   8   5  11      162.25      148.20     10.75 o 
   9   5  11       48.79       62.24     10.03 o 
  10   5  11       34.82       59.83     17.11 o 
 -10   6  11        3.64        4.04      6.20 o 
  -9   6  11        1.83        8.32      4.32 o 
  -8   6  11        8.94       10.02      4.06 o 
  -7   6  11        8.25       10.55      3.62 o 
  -6   6  11       37.91       32.59      4.33 o 
  -5   6  11      155.07      153.55      7.38 o 
  -4   6  11       31.02       22.53      2.97 o 
  -3   6  11      360.08      360.16      5.40 o 
  -2   6  11      442.75      464.85      6.44 o 
  -1   6  11       70.73       64.92      3.11 o 
   0   6  11        0.47        1.76      1.40 o 
   1   6  11       66.23       62.69      2.89 o 
   2   6  11      443.74      454.12      7.39 o 
   3   6  11      368.35      366.60      7.18 o 
   4   6  11       32.12       30.91      2.90 o 
   5   6  11      157.90      148.52      6.30 o 
   6   6  11       37.65       32.43      4.16 o 
   7   6  11        8.11        9.77      3.86 o 
   8   6  11        9.32        1.19      4.20 o 
   9   6  11        1.81        8.33      5.52 o 
  10   6  11        3.53       -4.83      9.73 o 
  -9   7  11       24.88       20.71      6.30 o 
  -8   7  11       44.01       33.89      6.06 o 
  -7   7  11       58.72       64.82      6.55 o 
  -6   7  11       15.33       10.85      3.74 o 
  -5   7  11      167.65      175.09      7.06 o 
  -4   7  11       81.14       83.49      4.80 o 
  -3   7  11      217.96      235.29      6.61 o 
  -2   7  11      802.79      786.43      9.19 o 
  -1   7  11      235.59      246.81      5.73 o 
   0   7  11      159.50      160.87      4.83 o 
   1   7  11      237.08      229.99      5.60 o 
   2   7  11      815.61      802.97     10.96 o 
   3   7  11      214.42      214.77      6.59 o 
   4   7  11       78.81       84.56      4.81 o 
   5   7  11      167.29      160.88      8.46 o 
   6   7  11       15.18       17.83      3.49 o 
   7   7  11       58.09       55.03      6.13 o 
   8   7  11       43.17       38.05     13.99 o 
   9   7  11       25.32       45.69     17.47 o 
  -9   8  11        0.96        7.51      6.60 o 
  -8   8  11       18.13       19.15      5.85 o 
  -7   8  11        8.84       15.07      4.19 o 
  -6   8  11       40.99       43.13      5.17 o 
  -5   8  11      219.43      223.10      9.03 o 
  -4   8  11       19.17       25.09      4.11 o 
  -3   8  11      375.57      389.14      8.01 o 
  -2   8  11      110.79      115.77      4.30 o 
  -1   8  11      235.89      244.97      6.49 o 
   0   8  11       56.90       57.23      3.75 o 
   1   8  11      234.35      247.60      8.66 o 
   2   8  11      106.43      111.80      4.78 o 
   3   8  11      367.34      371.85      7.97 o 
   4   8  11       20.62       21.15      3.32 o 
   5   8  11      221.54      209.40     12.53 o 
   6   8  11       41.97       29.34      4.55 o 
   7   8  11        8.65        8.19      4.51 o 
   8   8  11       17.92       24.42      7.79 o 
  -8   9  11       18.43       27.46      5.65 o 
  -7   9  11       32.53       38.25      8.03 o 
  -6   9  11       22.21       23.66      4.80 o 
  -5   9  11       11.60        8.74      3.81 o 
  -4   9  11      169.28      174.69      6.23 o 
  -3   9  11      330.62      340.57      7.28 o 
  -2   9  11      168.41      172.65      5.85 o 
  -1   9  11      107.09      105.50      5.29 o 
   0   9  11      182.82      199.27      7.32 o 
   1   9  11      103.43      103.36      9.32 o 
   2   9  11      162.73      158.16      9.53 o 
   3   9  11      337.43      348.20      9.78 o 
   4   9  11      168.56      176.58      8.52 o 
   5   9  11       11.61       12.48      3.86 o 
   6   9  11       22.57       13.85      4.31 o 
   7   9  11       33.21       32.95     10.65 o 
   8   9  11       18.55       30.29     10.21 o 
  -8  10  11        9.28        7.68      7.89 o 
  -7  10  11       62.54       63.34     10.87 o 
  -6  10  11      111.72      114.78     11.57 o 
  -5  10  11       10.48       12.59      5.12 o 
  -4  10  11      140.63      145.08      9.37 o 
  -3  10  11       91.72       80.40      5.57 o 
  -2  10  11      247.53      262.27      8.60 o 
  -1  10  11      479.13      519.35     11.07 o 
   0  10  11       10.60       13.27      3.50 o 
   1  10  11      476.68      521.00     12.58 o 
   2  10  11      252.32      280.92      9.27 o 
   3  10  11       93.26       96.36      6.34 o 
   4  10  11      138.33      132.09      7.88 o 
   5  10  11       11.09       12.64      3.90 o 
   6  10  11      111.47      107.59     15.19 o 
   7  10  11       61.52       50.02      9.83 o 
  -7  11  11        3.85        8.38      7.53 o 
  -6  11  11       17.94        6.01     14.17 o 
  -5  11  11       56.53       59.46      9.23 o 
  -4  11  11       58.77       46.56      7.15 o 
  -3  11  11       11.68       11.40      3.80 o 
  -2  11  11       82.84       86.40      6.84 o 
  -1  11  11       22.63       27.43      3.84 o 
   0  11  11       85.87      110.61      7.20 o 
   1  11  11       23.35       23.94      4.35 o 
   2  11  11       83.52      102.21      7.27 o 
   3  11  11       10.62        3.29      3.59 o 
   4  11  11       59.15       62.31      5.99 o 
   5  11  11       56.07       54.45      7.95 o 
   6  11  11       17.62       11.61      7.35 o 
   7  11  11        4.02       -0.24     11.29 o 
  -6  12  11       47.19       36.14     11.48 o 
  -5  12  11       22.37       16.03      5.78 o 
  -4  12  11       45.76       54.02      9.62 o 
  -3  12  11        3.58       10.86      4.93 o 
  -2  12  11       59.57       57.76      8.17 o 
  -1  12  11       45.97       49.78      6.51 o 
   0  12  11       13.02       10.44      4.00 o 
   1  12  11       45.25       55.17      7.73 o 
   2  12  11       59.01       63.13      8.14 o 
   3  12  11        3.58        1.36      3.87 o 
   4  12  11       46.01       43.76      8.97 o 
   5  12  11       22.31       19.08      6.39 o 
  -5  13  11       25.41       21.64     10.31 o 
  -4  13  11        7.25        7.32      6.92 o 
  -3  13  11       29.89       20.58     11.57 o 
  -2  13  11       10.99        3.73      6.15 o 
  -1  13  11       17.98       14.61      5.43 o 
   0  13  11        5.00        3.64      4.55 o 
   1  13  11       17.75        2.22      4.72 o 
   2  13  11       11.06       10.64      5.27 o 
   3  13  11       30.10       45.55      8.83 o 
   4  13  11        7.10       -0.49      8.60 o 
  -3  14  11       22.43       14.41     10.92 o 
  -2  14  11        3.52        8.69     10.04 o 
  -1  14  11        6.13        8.51     10.80 o 
   0  14  11        2.29        7.06      6.17 o 
   1  14  11        6.10       19.92     13.19 o 
   2  14  11        3.44        5.75     10.50 o 
   3  14  11       21.82       15.67     12.36 o 
   0   0  12      226.42      203.32      6.23 o 
   1   0  12     2038.03     2084.32     13.90 o 
   2   0  12      792.53      737.04      7.72 o 
   3   0  12      276.00      299.05      5.14 o 
   4   0  12       19.42       22.62      2.03 o 
   5   0  12      235.26      235.75      5.95 o 
   6   0  12       86.88       89.73      4.74 o 
   7   0  12        0.19       -0.19      2.41 o 
   8   0  12        5.22        8.35      2.97 o 
   9   0  12       12.30       13.78      3.83 o 
  10   0  12       29.30       28.87      6.93 o 
 -10   1  12       10.65       12.31      4.63 o 
  -9   1  12       20.72       14.74      4.19 o 
  -8   1  12       61.00       53.68      5.58 o 
  -7   1  12       30.98       23.76      3.19 o 
  -6   1  12       97.08      105.44      4.10 o 
  -5   1  12       31.79       37.86      2.65 o 
  -4   1  12       68.30       77.32      3.27 o 
  -3   1  12      436.49      421.29      5.81 o 
  -2   1  12     5737.93     5814.57     30.35 o 
  -1   1  12     1101.62     1144.37      9.65 o 
   0   1  12      176.70      196.64      3.71 o 
   1   1  12     1122.08     1194.39      9.75 o 
   2   1  12     5715.47     5764.28     31.46 o 
   3   1  12      424.99      407.73      6.02 o 
   4   1  12       67.51       72.75      3.10 o 
   5   1  12       30.86       34.82      2.92 o 
   6   1  12       95.37      106.42      5.08 o 
   7   1  12       31.33       28.70      3.79 o 
   8   1  12       59.75       54.99      4.84 o 
   9   1  12       21.39       15.74      4.36 o 
  10   1  12       10.75       24.14      5.67 o 
 -10   2  12       35.10       24.78      5.35 o 
  -9   2  12        1.03       -0.45      3.49 o 
  -8   2  12       39.31       53.29      5.94 o 
  -7   2  12      248.17      248.26      7.28 o 
  -6   2  12       34.84       38.79      3.16 o 
  -5   2  12      389.58      402.89      6.50 o 
  -4   2  12      321.32      307.10      5.39 o 
  -3   2  12      107.92      105.74      3.32 o 
  -2   2  12      403.88      391.26      5.07 o 
  -1   2  12     1636.85     1659.79     12.10 o 
   0   2  12      321.25      327.35      5.12 o 
   1   2  12     1613.93     1648.15     12.61 o 
   2   2  12      411.53      393.49      5.85 o 
   3   2  12      105.07      102.82      3.41 o 
   4   2  12      322.85      307.53      7.18 o 
   5   2  12      389.33      395.71      7.25 o 
   6   2  12       36.25       36.84      3.43 o 
   7   2  12      247.36      259.56      8.25 o 
   8   2  12       38.37       57.56      5.32 o 
   9   2  12        1.23        4.79      3.60 o 
  10   2  12       35.65       20.94      6.08 o 
 -10   3  12        3.29        4.06      4.93 o 
  -9   3  12      124.95      125.19      8.74 o 
  -8   3  12       49.74       63.89      6.80 o 
  -7   3  12       88.24       94.29      4.33 o 
  -6   3  12     1024.34     1015.92     11.27 o 
  -5   3  12      136.52      143.64      4.21 o 
  -4   3  12       75.85       71.11      3.14 o 
  -3   3  12      296.93      282.10      4.76 o 
  -2   3  12      748.36      752.43      7.06 o 
  -1   3  12      145.97      155.78      3.87 o 
   0   3  12     1106.17     1173.90     10.50 o 
   1   3  12      146.74      144.79      3.87 o 
   2   3  12      730.84      717.78      8.13 o 
   3   3  12      302.57      283.13      5.70 o 
   4   3  12       79.97       70.43      3.28 o 
   5   3  12      141.81      141.64      4.56 o 
   6   3  12     1027.53     1043.92     14.15 o 
   7   3  12       87.42       98.93      5.86 o 
   8   3  12       49.37       48.84      5.89 o 
   9   3  12      123.47      114.51      9.72 o 
  10   3  12        3.09        8.46      5.12 o 
 -10   4  12        6.44       11.72      6.25 o 
  -9   4  12        5.03        4.73      3.90 o 
  -8   4  12       71.18       77.96      6.64 o 
  -7   4  12       29.75       28.97      2.96 o 
  -6   4  12       45.32       53.95      2.71 o 
  -5   4  12      165.35      162.57      4.37 o 
  -4   4  12      277.04      288.71      5.86 o 
  -3   4  12      201.63      210.79      4.29 o 
  -2   4  12       70.16       70.23      2.73 o 
  -1   4  12      259.40      266.94      4.73 o 
   0   4  12     1001.36     1090.66     10.30 o 
   1   4  12      253.08      262.09      4.93 o 
   2   4  12       66.68       64.16      3.87 o 
   3   4  12      201.83      192.98      4.96 o 
   4   4  12      280.67      299.94      6.39 o 
   5   4  12      172.44      178.71      5.26 o 
   6   4  12       49.11       40.81      3.62 o 
   7   4  12       31.05       26.78      4.25 o 
   8   4  12       70.22       68.98      6.34 o 
   9   4  12        5.36        3.41      4.37 o 
  10   4  12        6.57        9.33      6.10 o 
 -10   5  12        1.96       -0.06      5.73 o 
  -9   5  12       17.34       13.07      4.57 o 
  -8   5  12       59.69       75.55      6.41 o 
  -7   5  12        8.35        6.69      3.65 o 
  -6   5  12      121.54      116.25      6.43 o 
  -5   5  12       83.80       79.63      4.86 o 
  -4   5  12      497.67      501.43      7.19 o 
  -3   5  12      387.79      421.80      6.20 o 
  -2   5  12       92.09       96.61      3.33 o 
  -1   5  12      316.03      337.85      5.64 o 
   0   5  12       64.66       63.80      2.93 o 
   1   5  12      309.99      333.80      5.68 o 
   2   5  12       90.29       98.32      3.80 o 
   3   5  12      390.30      423.62      7.29 o 
   4   5  12      504.34      495.01      8.29 o 
   5   5  12       83.17       85.64      4.50 o 
   6   5  12      126.98      133.89      7.38 o 
   7   5  12        7.45       14.20      3.77 o 
   8   5  12       60.49       94.83      8.63 o 
   9   5  12       16.54       13.16      5.12 o 
  10   5  12        2.14       12.48     11.44 o 
  -9   6  12        1.74        1.69      4.03 o 
  -8   6  12        5.32        1.30      3.75 o 
  -7   6  12       89.01       77.42      9.15 o 
  -6   6  12       41.18       41.90      4.21 o 
  -5   6  12      142.99      135.70      7.43 o 
  -4   6  12      511.27      552.79      7.55 o 
  -3   6  12      209.75      199.08      4.71 o 
  -2   6  12      329.60      315.45      5.98 o 
  -1   6  12      238.74      244.61      6.02 o 
   0   6  12       86.48       82.46      3.39 o 
   1   6  12      238.38      259.84      5.12 o 
   2   6  12      333.71      310.53      6.41 o 
   3   6  12      215.65      194.17      5.81 o 
   4   6  12      514.32      523.45      9.11 o 
   5   6  12      144.32      147.57      7.21 o 
   6   6  12       38.20       38.25      5.17 o 
   7   6  12       91.35       78.16      8.78 o 
   8   6  12        5.08        3.27      4.52 o 
   9   6  12        1.66        9.21      6.64 o 
  -9   7  12        7.23        1.67      5.38 o 
  -8   7  12      125.89      108.23      9.26 o 
  -7   7  12       80.79       74.65      7.76 o 
  -6   7  12      104.12      103.95      6.60 o 
  -5   7  12      132.58      125.54      6.69 o 
  -4   7  12      148.52      149.55      5.08 o 
  -3   7  12      315.97      324.66      6.55 o 
  -2   7  12      338.82      321.03      6.38 o 
  -1   7  12      102.54      105.41      4.69 o 
   0   7  12       11.19        4.23      1.74 o 
   1   7  12      104.00       98.44      4.26 o 
   2   7  12      341.97      330.53      6.92 o 
   3   7  12      312.20      315.59      7.08 o 
   4   7  12      153.13      150.42      6.92 o 
   5   7  12      132.96      129.14      7.44 o 
   6   7  12      102.27      112.36      6.92 o 
   7   7  12       83.83       83.02      7.32 o 
   8   7  12      127.65      113.44     15.53 o 
  -9   8  12        1.63        1.29      7.24 o 
  -8   8  12       65.93       77.26      8.98 o 
  -7   8  12       35.32       37.76      6.08 o 
  -6   8  12       34.49       35.69      4.98 o 
  -5   8  12       69.64       73.97      6.13 o 
  -4   8  12      156.98      170.94      5.64 o 
  -3   8  12      276.26      279.74      6.66 o 
  -2   8  12      514.29      528.06      8.99 o 
  -1   8  12       69.93       74.88      4.49 o 
   0   8  12        6.87        4.50      2.11 o 
   1   8  12       68.92       74.83      6.27 o 
   2   8  12      512.19      519.79     11.06 o 
   3   8  12      274.19      281.28      9.32 o 
   4   8  12      155.18      159.56      6.87 o 
   5   8  12       67.61       74.53      7.41 o 
   6   8  12       33.31       36.51      4.95 o 
   7   8  12       35.42       38.81      6.23 o 
   8   8  12       67.26       45.18     11.57 o 
  -8   9  12       31.73       40.79     24.57 o 
  -7   9  12       26.89       16.81      6.43 o 
  -6   9  12       17.58       12.68      5.82 o 
  -5   9  12        6.23       10.81      4.08 o 
  -4   9  12        5.60        6.77      2.55 o 
  -3   9  12      306.60      307.84      7.83 o 
  -2   9  12        6.47        8.90      2.57 o 
  -1   9  12      102.72       88.49      5.43 o 
   0   9  12      453.53      455.49     12.41 o 
   1   9  12      104.71       93.95      6.28 o 
   2   9  12        7.11       10.91      2.81 o 
   3   9  12      309.50      302.93     14.04 o 
   4   9  12        5.02       11.58      3.42 o 
   5   9  12        5.53       11.21      3.93 o 
   6   9  12       18.18       14.83      4.43 o 
   7   9  12       26.97       32.05      8.18 o 
  -7  10  12       18.85       10.12     14.15 o 
  -6  10  12       67.29       58.84     23.87 o 
  -5  10  12       74.45       87.61      9.52 o 
  -4  10  12        0.76        5.28      3.89 o 
  -3  10  12       55.17       59.45      6.09 o 
  -2  10  12      254.34      274.55      8.93 o 
  -1  10  12      366.60      368.96      9.54 o 
   0  10  12       85.56       98.50      6.78 o 
   1  10  12      373.15      371.49     10.32 o 
   2  10  12      257.33      270.10     10.80 o 
   3  10  12       56.97       51.45      6.43 o 
   4  10  12        0.99        1.01      3.18 o 
   5  10  12       74.46       75.31     13.34 o 
   6  10  12       66.93       58.84      7.26 o 
   7  10  12       19.16       22.98      9.66 o 
  -6  11  12       23.67       20.92      7.68 o 
  -5  11  12       17.94       20.44      9.83 o 
  -4  11  12       16.51       18.09      5.59 o 
  -3  11  12        8.12       11.10      4.36 o 
  -2  11  12      196.68      179.13     12.66 o 
  -1  11  12       18.47       17.07      3.98 o 
   0  11  12       12.94       10.40      3.61 o 
   1  11  12       17.31       18.89      4.12 o 
   2  11  12      198.73      183.86      8.56 o 
   3  11  12        8.57       19.00      4.57 o 
   4  11  12       15.76       21.25      5.65 o 
   5  11  12       17.98       17.87      5.30 o 
   6  11  12       23.30       27.62     18.25 o 
  -5  12  12        3.82       10.37      9.06 o 
  -4  12  12       20.01       10.75      6.05 o 
  -3  12  12        5.62        6.37      6.03 o 
  -2  12  12       47.77       66.50      9.61 o 
  -1  12  12       73.28       92.56      9.29 o 
   0  12  12       63.30       72.50      8.55 o 
   1  12  12       72.51       80.30      9.14 o 
   2  12  12       47.16       67.84      8.65 o 
   3  12  12        6.21        1.35      4.04 o 
   4  12  12       19.66       14.33     10.97 o 
   5  12  12        3.66        5.14      5.68 o 
  -4  13  12       22.47       41.46     12.97 o 
  -3  13  12        0.44        2.77      6.73 o 
  -2  13  12        6.32        4.61      5.77 o 
  -1  13  12       56.21       76.11     10.52 o 
   0  13  12       30.12       38.14      7.21 o 
   1  13  12       56.46       79.18     12.86 o 
   2  13  12        6.85        6.41      5.03 o 
   3  13  12        0.58       -6.86      6.87 o 
  -2  14  12       37.58       62.73     17.05 o 
  -1  14  12        2.30       -5.69      8.69 o 
   0  14  12        2.09       -0.03     10.25 o 
   1  14  12        2.34       -4.16      9.12 o 
   2  14  12       37.89       54.93     17.32 o 
   1   0  13      553.08      536.35      6.49 o 
   2   0  13      125.35      135.35      3.89 o 
   3   0  13      310.11      342.10      5.92 o 
   4   0  13        1.96        2.58      1.54 o 
   5   0  13       91.63       94.47      3.84 o 
   6   0  13      190.82      199.06      6.84 o 
   7   0  13      197.23      226.93      8.19 o 
   8   0  13        3.52        6.44      2.97 o 
   9   0  13      153.37      165.15      9.53 o 
  10   0  13        0.11        3.80      5.43 o 
 -10   1  13       37.53       38.12      7.06 o 
  -9   1  13        5.08        4.59      4.22 o 
  -8   1  13      173.29      182.09      8.39 o 
  -7   1  13       14.61       16.78      3.19 o 
  -6   1  13       34.82       37.03      3.63 o 
  -5   1  13       35.68       38.03      3.56 o 
  -4   1  13       87.31       78.02      3.77 o 
  -3   1  13      381.57      401.98      6.37 o 
  -2   1  13      233.29      247.82      4.50 o 
  -1   1  13       62.39       57.11      2.53 o 
   0   1  13       14.74        9.25      1.41 o 
   1   1  13       60.07       54.56      2.70 o 
   2   1  13      236.26      259.42      4.95 o 
   3   1  13      386.62      414.08      6.54 o 
   4   1  13       94.55       88.55      3.64 o 
   5   1  13       36.51       33.78      2.97 o 
   6   1  13       39.36       41.94      3.94 o 
   7   1  13       14.74       12.21      4.06 o 
   8   1  13      172.20      181.01      9.21 o 
   9   1  13        4.93        3.41      3.63 o 
  10   1  13       36.77       22.63      6.01 o 
 -10   2  13       10.89       11.77      5.49 o 
  -9   2  13       55.83       61.87      6.77 o 
  -8   2  13       10.54       11.93      3.94 o 
  -7   2  13       78.29       83.91      5.23 o 
  -6   2  13        5.44        1.90      1.88 o 
  -5   2  13      296.87      309.40      6.41 o 
  -4   2  13      328.61      337.96      6.04 o 
  -3   2  13       72.40       75.32      4.20 o 
  -2   2  13      153.27      156.00      3.64 o 
  -1   2  13      383.00      380.96      5.50 o 
   0   2  13        1.42        0.87      1.20 o 
   1   2  13      386.47      382.80      5.99 o 
   2   2  13      156.87      155.58      4.17 o 
   3   2  13       68.37       67.99      3.30 o 
   4   2  13      328.88      315.52      6.32 o 
   5   2  13      287.60      301.55      6.78 o 
   6   2  13        5.26        5.51      2.45 o 
   7   2  13       79.11       90.27      5.82 o 
   8   2  13       10.59       10.12      3.33 o 
   9   2  13       56.22       61.48      9.01 o 
  10   2  13       10.36       12.79      5.80 o 
 -10   3  13       37.30       31.71      7.90 o 
  -9   3  13       27.37       26.49      5.22 o 
  -8   3  13       48.41       43.29      5.40 o 
  -7   3  13       20.43       20.39      2.95 o 
  -6   3  13      429.63      461.79      9.02 o 
  -5   3  13       86.63       86.37      3.75 o 
  -4   3  13      234.83      223.30      5.55 o 
  -3   3  13      134.62      139.22      4.01 o 
  -2   3  13      613.35      614.74      7.01 o 
  -1   3  13      688.77      728.18      7.82 o 
   0   3  13        1.32       -1.26      1.26 o 
   1   3  13      676.10      685.33      9.50 o 
   2   3  13      617.42      617.68      8.23 o 
   3   3  13      140.21      144.11      4.71 o 
   4   3  13      226.29      224.07      6.81 o 
   5   3  13       84.44       81.72      3.93 o 
   6   3  13      423.46      439.36      8.80 o 
   7   3  13       21.24       15.74      3.27 o 
   8   3  13       50.15       57.42      6.43 o 
   9   3  13       27.18       27.46      5.89 o 
  10   3  13       37.29       36.03     10.81 o 
 -10   4  13       59.44       72.85     13.04 o 
  -9   4  13       81.82       84.11      8.50 o 
  -8   4  13       18.73       12.07      3.52 o 
  -7   4  13       22.85       22.26      4.04 o 
  -6   4  13       92.22      101.14      3.92 o 
  -5   4  13      234.07      248.38      5.84 o 
  -4   4  13       94.61       93.83      3.60 o 
  -3   4  13      574.43      542.44      7.93 o 
  -2   4  13       93.30       94.30      3.27 o 
  -1   4  13      240.18      236.81      4.53 o 
   0   4  13        5.01        6.74      1.56 o 
   1   4  13      241.07      241.75      4.95 o 
   2   4  13       94.34       91.08      3.54 o 
   3   4  13      574.48      539.21      8.33 o 
   4   4  13       98.92       92.67      4.25 o 
   5   4  13      232.39      240.52      7.92 o 
   6   4  13       91.12       97.90      5.56 o 
   7   4  13       21.62       28.07      4.54 o 
   8   4  13       18.63       17.26      4.50 o 
   9   4  13       80.38       79.04      8.77 o 
  10   4  13       59.59       61.08     17.84 o 
  -9   5  13        5.15        4.89      4.15 o 
  -8   5  13        3.37        4.38      4.14 o 
  -7   5  13       65.90       49.35      5.21 o 
  -6   5  13       47.53       43.03      3.43 o 
  -5   5  13      964.42     1056.83     16.38 o 
  -4   5  13      398.56      414.10      7.35 o 
  -3   5  13       41.81       43.85      2.84 o 
  -2   5  13      254.51      247.17      4.90 o 
  -1   5  13      253.09      265.62      5.57 o 
   0   5  13     1294.26     1334.40     11.96 o 
   1   5  13      253.01      263.18      5.24 o 
   2   5  13      255.91      234.49      7.70 o 
   3   5  13       42.40       39.55      3.21 o 
   4   5  13      398.29      413.40      7.80 o 
   5   5  13      962.62     1012.46     13.75 o 
   6   5  13       48.94       38.91      4.87 o 
   7   5  13       65.71       51.11      6.07 o 
   8   5  13        3.06        1.41      3.86 o 
   9   5  13        5.53        2.09      5.07 o 
  -9   6  13       25.16       30.87      7.05 o 
  -8   6  13       72.25       50.89      9.15 o 
  -7   6  13       12.06       11.71      4.10 o 
  -6   6  13        9.75       10.26      3.05 o 
  -5   6  13      595.44      614.26      8.68 o 
  -4   6  13      465.71      501.36      8.11 o 
  -3   6  13      147.84      164.72      6.34 o 
  -2   6  13       71.82       74.52      3.65 o 
  -1   6  13      144.71      147.30      5.30 o 
   0   6  13       70.32       67.47      3.26 o 
   1   6  13      143.76      149.38      4.47 o 
   2   6  13       68.11       64.56      3.74 o 
   3   6  13      148.87      150.28      5.47 o 
   4   6  13      459.28      515.07     10.36 o 
   5   6  13      594.55      630.74     12.39 o 
   6   6  13        9.82       11.10      3.41 o 
   7   6  13       11.96       11.57      4.17 o 
   8   6  13       73.42       64.13      8.57 o 
   9   6  13       24.77       33.57     15.76 o 
  -9   7  13       16.26        8.61      8.67 o 
  -8   7  13        4.91        4.74      4.60 o 
  -7   7  13       11.96        7.20      4.27 o 
  -6   7  13        2.47        7.22      3.28 o 
  -5   7  13        7.94        7.50      3.09 o 
  -4   7  13      226.83      250.40      7.09 o 
  -3   7  13        0.45        5.16      2.11 o 
  -2   7  13        8.78        7.28      2.00 o 
  -1   7  13      377.36      363.97      8.55 o 
   0   7  13       80.08       64.43      3.63 o 
   1   7  13      375.43      371.93      7.33 o 
   2   7  13        9.21        5.97      2.21 o 
   3   7  13        0.58        2.33      2.27 o 
   4   7  13      227.23      259.17      7.86 o 
   5   7  13        8.38        8.34      3.50 o 
   6   7  13        2.32        2.52      2.87 o 
   7   7  13       12.16       19.72      4.99 o 
   8   7  13        4.94        4.42      6.65 o 
  -8   8  13       13.73       14.39      6.85 o 
  -7   8  13        3.46        7.43      5.01 o 
  -6   8  13       25.35       28.69      7.95 o 
  -5   8  13      107.65      106.20      7.15 o 
  -4   8  13        6.01        3.67      2.41 o 
  -3   8  13       62.97       63.29      5.10 o 
  -2   8  13       94.13       93.26      5.14 o 
  -1   8  13       21.53       18.92      3.01 o 
   0   8  13      363.07      389.51      9.30 o 
   1   8  13       22.12       22.14      3.00 o 
   2   8  13       94.42       96.75      5.75 o 
   3   8  13       61.36       66.14      4.73 o 
   4   8  13        6.87        2.59      2.67 o 
   5   8  13      105.05       97.59      8.70 o 
   6   8  13       25.38       25.38      4.87 o 
   7   8  13        3.66        3.43      4.18 o 
  -8   9  13        6.60       12.63      7.30 o 
  -7   9  13       37.85       32.35     10.28 o 
  -6   9  13       15.11       13.75      6.14 o 
  -5   9  13       27.80       21.62      4.81 o 
  -4   9  13      145.91      148.36      8.33 o 
  -3   9  13       72.13       69.20      4.72 o 
  -2   9  13      249.71      248.23      7.82 o 
  -1   9  13      102.91      109.93      6.07 o 
   0   9  13       17.70       22.73      4.35 o 
   1   9  13      104.54      110.99      8.41 o 
   2   9  13      244.77      206.97      7.97 o 
   3   9  13       71.61       74.12      5.45 o 
   4   9  13      145.00      140.71      7.65 o 
   5   9  13       27.08       27.60      5.02 o 
   6   9  13       14.08        5.91      4.43 o 
   7   9  13       37.28       32.84      8.40 o 
  -7  10  13       41.43       27.17     11.35 o 
  -6  10  13       26.20       25.19      9.39 o 
  -5  10  13       18.13       15.17      6.03 o 
  -4  10  13       20.89       10.53      5.01 o 
  -3  10  13        9.82       12.80      3.99 o 
  -2  10  13       23.45       19.56      4.17 o 
  -1  10  13      417.72      430.67     10.54 o 
   0  10  13      123.57      153.99      8.20 o 
   1  10  13      413.60      433.59     12.52 o 
   2  10  13       25.21       22.54      4.68 o 
   3  10  13        9.77        7.37      3.31 o 
   4  10  13       21.44       20.44      5.28 o 
   5  10  13       17.62       16.07      4.50 o 
   6  10  13       26.43       30.52      6.12 o 
  -6  11  13       18.16       22.03     10.92 o 
  -5  11  13       51.15       66.25     10.16 o 
  -4  11  13        1.04        6.95      4.93 o 
  -3  11  13        6.62        9.30      4.44 o 
  -2  11  13        1.22       -2.42      3.52 o 
  -1  11  13       11.22       12.56      3.77 o 
   0  11  13       66.87       70.75      6.29 o 
   1  11  13       11.68        4.79      3.69 o 
   2  11  13        1.11        3.74      3.41 o 
   3  11  13        6.17       13.85      4.73 o 
   4  11  13        1.38        4.43      4.61 o 
   5  11  13       52.07       61.09      8.49 o 
  -5  12  13        8.36        7.80      9.46 o 
  -4  12  13       18.52       23.16      6.32 o 
  -3  12  13        3.83       12.79      6.34 o 
  -2  12  13       13.39       17.34      6.58 o 
  -1  12  13       11.00        3.33      4.64 o 
   0  12  13       13.09        4.88      4.92 o 
   1  12  13       11.09        7.11      4.96 o 
   2  12  13       13.29       14.72      4.26 o 
   3  12  13        3.85        2.24      4.24 o 
   4  12  13       18.89       15.69      6.85 o 
  -4  13  13       12.47       16.89     11.32 o 
  -3  13  13        3.15        2.30      9.61 o 
  -2  13  13        5.47        5.26      9.67 o 
  -1  13  13       16.95        8.95      6.21 o 
   0  13  13       37.78       38.44      7.23 o 
   1  13  13       17.11       17.33      6.26 o 
   2  13  13        5.08        4.76      7.15 o 
   0  14  13       13.85        0.37     11.20 o 
   0   0  14      126.25      112.71      4.93 o 
   1   0  14     2177.72     2040.87     15.42 o 
   2   0  14      419.04      421.29      6.30 o 
   3   0  14     1551.85     1650.51     14.36 o 
   4   0  14       78.43       82.31      3.80 o 
   5   0  14       43.68       46.67      3.06 o 
   6   0  14        5.41        5.78      2.60 o 
   7   0  14      203.52      183.84      7.69 o 
   8   0  14        2.86        5.75      3.07 o 
   9   0  14       68.73       86.93      7.71 o 
  10   0  14        8.42        9.52      4.98 o 
 -10   1  14       38.44       43.16      8.65 o 
  -9   1  14        7.44        5.01      4.12 o 
  -8   1  14        8.90       11.28      3.69 o 
  -7   1  14       26.46       21.90      3.58 o 
  -6   1  14       38.32       28.68      5.13 o 
  -5   1  14       36.53       29.48      3.22 o 
  -4   1  14      292.38      308.83      6.88 o 
  -3   1  14       39.67       42.96      2.81 o 
  -2   1  14      736.69      735.91      8.23 o 
  -1   1  14       37.30       35.18      2.23 o 
   0   1  14      336.33      320.94      5.08 o 
   1   1  14       37.08       40.30      2.44 o 
   2   1  14      740.15      730.20      8.67 o 
   3   1  14       39.99       39.92      2.75 o 
   4   1  14      294.98      316.68      5.94 o 
   5   1  14       37.43       35.53      3.52 o 
   6   1  14       38.48       26.44      3.45 o 
   7   1  14       26.84       26.51      3.87 o 
   8   1  14        8.28        8.32      3.27 o 
   9   1  14        7.19        6.65      3.55 o 
  10   1  14       37.18       41.89      8.13 o 
 -10   2  14       28.25       22.69      8.61 o 
  -9   2  14        8.95       15.59      4.75 o 
  -8   2  14        8.44       12.65      4.27 o 
  -7   2  14        3.61        5.70      3.35 o 
  -6   2  14        1.79       -1.75      1.75 o 
  -5   2  14       41.70       48.51      3.60 o 
  -4   2  14      202.43      192.63      5.87 o 
  -3   2  14      124.22      124.11      4.77 o 
  -2   2  14      136.67      133.76      3.79 o 
  -1   2  14      433.41      416.42      5.69 o 
   0   2  14       83.44       71.12      3.02 o 
   1   2  14      440.05      411.38      6.42 o 
   2   2  14      135.73      138.47      4.17 o 
   3   2  14      124.53      129.16      4.40 o 
   4   2  14      208.05      199.67      5.36 o 
   5   2  14       40.92       41.49      3.75 o 
   6   2  14        2.20        3.14      2.31 o 
   7   2  14        3.56        6.88      2.95 o 
   8   2  14        8.10       11.95      3.59 o 
   9   2  14        8.72        9.44      4.14 o 
  10   2  14       28.19       22.21     10.14 o 
 -10   3  14        0.71        8.83      6.09 o 
  -9   3  14       86.99      102.91      8.61 o 
  -8   3  14       29.79       22.60      4.85 o 
  -7   3  14        2.69        1.98      2.64 o 
  -6   3  14        1.56        4.59      2.12 o 
  -5   3  14      249.30      260.15      6.57 o 
  -4   3  14       33.75       36.97      3.00 o 
  -3   3  14       22.42       20.19      2.54 o 
  -2   3  14      221.68      222.25      4.43 o 
  -1   3  14       68.29       78.35      3.11 o 
   0   3  14     1036.01     1044.82     10.57 o 
   1   3  14       66.78       73.25      3.53 o 
   2   3  14      231.68      226.57      6.43 o 
   3   3  14       20.25       20.80      2.54 o 
   4   3  14       31.36       22.70      2.71 o 
   5   3  14      240.74      245.75      6.88 o 
   6   3  14        1.48       -0.15      2.07 o 
   7   3  14        3.46        1.78      2.50 o 
   8   3  14       29.31       15.85      5.70 o 
   9   3  14       85.69       89.57      9.13 o 
  10   3  14        0.78       -1.54      7.66 o 
  -9   4  14        7.68       13.01      4.44 o 
  -8   4  14       93.75       98.01      6.61 o 
  -7   4  14       30.54       22.23      4.07 o 
  -6   4  14       43.03       35.76      3.23 o 
  -5   4  14      107.76      111.67      5.10 o 
  -4   4  14      133.51      118.98      4.56 o 
  -3   4  14       24.52       26.80      2.44 o 
  -2   4  14       69.49       69.58      3.33 o 
  -1   4  14      302.63      295.34      5.19 o 
   0   4  14      172.41      182.11      4.57 o 
   1   4  14      307.77      301.16      5.86 o 
   2   4  14       70.81       70.62      3.50 o 
   3   4  14       23.43       23.13      2.79 o 
   4   4  14      127.82      125.11      4.83 o 
   5   4  14      106.58      121.18      5.66 o 
   6   4  14       39.45       29.14      3.54 o 
   7   4  14       30.52       31.28      4.68 o 
   8   4  14       92.75      104.91      8.35 o 
   9   4  14        7.88        5.46      5.23 o 
  -9   5  14       16.60       26.58      7.39 o 
  -8   5  14       25.54       16.26      4.77 o 
  -7   5  14      267.90      296.92     10.87 o 
  -6   5  14       16.29       12.23      3.26 o 
  -5   5  14      882.56      898.49     14.97 o 
  -4   5  14      425.20      421.62      8.99 o 
  -3   5  14      510.63      502.48      8.03 o 
  -2   5  14       44.81       46.37      3.17 o 
  -1   5  14      391.44      394.71      6.92 o 
   0   5  14      413.61      446.96      6.97 o 
   1   5  14      391.08      388.76      6.93 o 
   2   5  14       43.96       37.90      3.10 o 
   3   5  14      516.91      505.16      9.06 o 
   4   5  14      427.90      399.84      8.97 o 
   5   5  14      872.30      879.10     13.51 o 
   6   5  14       15.92       19.37      3.41 o 
   7   5  14      267.35      266.38     11.26 o 
   8   5  14       25.57       27.87      6.67 o 
   9   5  14       15.45       10.94      6.44 o 
  -9   6  14      122.12      145.98     13.99 o 
  -8   6  14       23.91       12.36      4.55 o 
  -7   6  14        7.25        3.52      3.95 o 
  -6   6  14       84.16       91.09      6.32 o 
  -5   6  14       11.52       12.24      2.54 o 
  -4   6  14      715.69      719.23     11.89 o 
  -3   6  14       38.41       41.39      3.21 o 
  -2   6  14      296.44      285.55      7.24 o 
  -1   6  14       11.67        6.13      1.95 o 
   0   6  14       10.18       14.47      2.28 o 
   1   6  14       11.50        8.81      2.03 o 
   2   6  14      292.00      276.36      6.58 o 
   3   6  14       37.97       36.37      3.79 o 
   4   6  14      711.92      690.29     11.83 o 
   5   6  14       11.77       14.33      2.95 o 
   6   6  14       83.60       83.69      6.75 o 
   7   6  14        7.02        8.48      3.97 o 
   8   6  14       22.57       20.65      6.28 o 
  -8   7  14        7.73       12.67      5.12 o 
  -7   7  14       31.72       21.07      5.60 o 
  -6   7  14       14.98       10.83      3.80 o 
  -5   7  14       46.31       62.31      7.41 o 
  -4   7  14      191.83      188.12      7.79 o 
  -3   7  14      335.81      306.77      9.49 o 
  -2   7  14       21.74       16.03      2.65 o 
  -1   7  14       48.79       44.87      3.75 o 
   0   7  14       14.62       14.10      2.52 o 
   1   7  14       49.15       45.47      3.61 o 
   2   7  14       22.16       18.86      2.87 o 
   3   7  14      335.65      287.69      8.27 o 
   4   7  14      191.84      177.83      7.00 o 
   5   7  14       48.88       50.36      5.95 o 
   6   7  14       15.18        8.80      3.51 o 
   7   7  14       31.25       34.37      6.33 o 
   8   7  14        7.51        5.56      9.81 o 
  -8   8  14        1.43       -4.93      4.93 o 
  -7   8  14       31.15       24.89      7.95 o 
  -6   8  14       26.16       32.42      6.15 o 
  -5   8  14       21.59       17.28      3.93 o 
  -4   8  14       48.62       51.46      5.10 o 
  -3   8  14       10.21        6.99      2.69 o 
  -2   8  14      176.49      163.15      7.50 o 
  -1   8  14       34.28       42.79      4.18 o 
   0   8  14        0.15       -0.12      2.27 o 
   1   8  14       35.96       33.42      5.08 o 
   2   8  14      179.12      160.71      8.85 o 
   3   8  14       10.33        5.75      2.65 o 
   4   8  14       50.75       59.76      5.05 o 
   5   8  14       21.49       12.62      3.93 o 
   6   8  14       27.28       22.60      5.40 o 
   7   8  14       31.28       23.39      5.93 o 
  -7   9  14        3.06       11.05      7.01 o 
  -6   9  14        7.74        8.68      7.31 o 
  -5   9  14        9.41       12.71      5.63 o 
  -4   9  14       18.40       13.85      4.26 o 
  -3   9  14      249.21      255.16      9.50 o 
  -2   9  14      102.20       96.18      5.97 o 
  -1   9  14       74.91       75.05      5.39 o 
   0   9  14        0.46        3.95      3.26 o 
   1   9  14       73.90       88.05      7.82 o 
   2   9  14      103.12      111.89      6.48 o 
   3   9  14      253.70      262.01     12.16 o 
   4   9  14       17.94       14.75      4.08 o 
   5   9  14        9.22        8.05      4.16 o 
   6   9  14        7.75        3.82      4.48 o 
   7   9  14        3.62        6.90      5.89 o 
  -7  10  14       29.75       45.11     13.71 o 
  -6  10  14        9.08       18.05     10.34 o 
  -5  10  14       15.54       19.20      6.49 o 
  -4  10  14        8.94        8.83      5.59 o 
  -3  10  14       74.78       66.21      8.18 o 
  -2  10  14      165.77      182.53     10.96 o 
  -1  10  14      474.01      509.97     21.23 o 
   0  10  14       16.58       16.19      4.27 o 
   1  10  14      475.83      527.81     14.12 o 
   2  10  14      164.07      174.04      8.53 o 
   3  10  14       72.32       74.01      6.10 o 
   4  10  14        9.01        7.94      4.57 o 
   5  10  14       15.29       15.16      4.77 o 
   6  10  14        9.51       16.01      4.68 o 
  -6  11  14        1.91       -3.79      8.29 o 
  -5  11  14        8.72       15.36      7.41 o 
  -4  11  14        3.94        9.21      5.18 o 
  -3  11  14       19.28       11.12      5.47 o 
  -2  11  14       81.17      112.30     12.02 o 
  -1  11  14       74.85       69.44      7.52 o 
   0  11  14      403.41      431.03     16.55 o 
   1  11  14       75.17       71.28      8.45 o 
   2  11  14       81.96       93.22      7.98 o 
   3  11  14       18.84       18.22      5.29 o 
   4  11  14        3.55       10.26      5.39 o 
   5  11  14        9.14       11.30      9.31 o 
  -4  12  14        4.75        9.19     10.17 o 
  -3  12  14       39.88       18.55      9.99 o 
  -2  12  14       61.20       65.41     10.24 o 
  -1  12  14       17.15       10.95      5.46 o 
   0  12  14       25.22       16.86      5.71 o 
   1  12  14       16.58        9.08      5.41 o 
   2  12  14       61.11       56.91      6.37 o 
   3  12  14       40.41       42.38      6.86 o 
  -3  13  14        9.42       19.65     11.63 o 
  -2  13  14        6.05        4.22      9.85 o 
  -1  13  14       24.42        8.51     10.92 o 
   0  13  14        1.14        6.09      7.45 o 
   1  13  14       24.26       15.74      8.66 o 
   2  13  14        5.60        1.62      8.04 o 
   1   0  15        0.06        1.46      1.41 o 
   2   0  15       56.31       48.01      2.88 o 
   3   0  15      220.99      197.77      5.02 o 
   4   0  15       21.73       16.39      2.48 o 
   5   0  15       37.25       39.58      3.81 o 
   6   0  15       44.18       36.50      4.15 o 
   7   0  15      301.58      312.67     12.33 o 
   8   0  15        0.70        1.23      3.03 o 
   9   0  15       32.14       32.12      6.11 o 
  10   0  15        0.83        7.22      6.31 o 
 -10   1  15       25.02       20.85      7.42 o 
  -9   1  15       12.71       16.11      4.76 o 
  -8   1  15      138.86      142.94      9.22 o 
  -7   1  15       29.90       24.37      4.11 o 
  -6   1  15       31.26       34.24      4.06 o 
  -5   1  15       69.25       66.99      4.64 o 
  -4   1  15      569.17      549.31      9.85 o 
  -3   1  15     1214.13     1195.88     13.96 o 
  -2   1  15      390.26      409.58      6.24 o 
  -1   1  15      295.28      296.33      5.25 o 
   0   1  15       12.99       14.42      1.87 o 
   1   1  15      291.40      278.05      5.63 o 
   2   1  15      399.67      405.45      6.63 o 
   3   1  15     1217.78     1201.72     14.75 o 
   4   1  15      552.27      529.81      8.53 o 
   5   1  15       68.54       66.09      4.66 o 
   6   1  15       27.91       21.80      3.63 o 
   7   1  15       29.10       21.45      3.81 o 
   8   1  15      138.12      132.13      7.83 o 
   9   1  15       12.85       14.65      3.94 o 
  10   1  15       24.69       30.07      7.39 o 
  -9   2  15       43.91       43.20      6.20 o 
  -8   2  15        9.55        7.45      3.52 o 
  -7   2  15       86.86      102.07      7.31 o 
  -6   2  15       28.48       28.63      3.09 o 
  -5   2  15       54.91       59.28      4.20 o 
  -4   2  15      191.42      177.30      7.73 o 
  -3   2  15      186.86      178.75      6.47 o 
  -2   2  15      452.55      466.06      6.76 o 
  -1   2  15      423.68      419.35      6.43 o 
   0   2  15      596.56      560.03      7.39 o 
   1   2  15      419.20      410.57      6.89 o 
   2   2  15      454.17      445.76      7.02 o 
   3   2  15      185.16      180.32      5.20 o 
   4   2  15      195.20      180.14      5.95 o 
   5   2  15       52.74       50.34      4.24 o 
   6   2  15       28.12       26.66      3.54 o 
   7   2  15       86.21      104.98      6.49 o 
   8   2  15        9.94        7.47      3.57 o 
   9   2  15       42.87       50.36      8.15 o 
  -9   3  15        5.48        9.46      4.35 o 
  -8   3  15       73.88       69.13      6.98 o 
  -7   3  15        9.87        9.15      3.60 o 
  -6   3  15       33.15       37.30      4.63 o 
  -5   3  15        4.03        4.01      2.23 o 
  -4   3  15      472.35      477.65      9.02 o 
  -3   3  15       44.39       50.62      3.47 o 
  -2   3  15      158.77      161.81      4.41 o 
  -1   3  15      604.48      621.71      7.69 o 
   0   3  15       46.23       43.10      2.87 o 
   1   3  15      603.75      610.32      8.48 o 
   2   3  15      156.44      158.06      5.04 o 
   3   3  15       41.56       41.77      3.09 o 
   4   3  15      473.14      464.06      9.09 o 
   5   3  15        3.96        3.92      2.40 o 
   6   3  15       35.24       42.19      3.93 o 
   7   3  15        9.42       14.07      3.17 o 
   8   3  15       72.77       75.72      6.75 o 
   9   3  15        5.57       11.23      5.69 o 
  -9   4  15       41.44       34.38      7.17 o 
  -8   4  15        6.16        0.31      3.64 o 
  -7   4  15      187.12      187.99      8.94 o 
  -6   4  15       61.36       66.86      4.49 o 
  -5   4  15      240.90      220.38      7.43 o 
  -4   4  15       31.11       28.63      3.17 o 
  -3   4  15       91.83       82.49      4.21 o 
  -2   4  15       60.39       56.08      3.27 o 
  -1   4  15       15.54       13.68      1.90 o 
   0   4  15      354.74      344.35      6.40 o 
   1   4  15       14.56       15.94      2.23 o 
   2   4  15       63.29       57.71      3.49 o 
   3   4  15       92.28       80.93      4.64 o 
   4   4  15       29.03       23.61      3.34 o 
   5   4  15      234.81      211.90      7.19 o 
   6   4  15       60.19       62.87      5.00 o 
   7   4  15      183.29      166.36     13.62 o 
   8   4  15        6.00       11.11      4.48 o 
   9   4  15       41.78       40.84      9.58 o 
  -9   5  15       35.51       32.62      8.17 o 
  -8   5  15       21.42       21.14      5.21 o 
  -7   5  15       13.47        9.09      4.20 o 
  -6   5  15       55.40       50.56      5.56 o 
  -5   5  15        1.32        0.44      2.25 o 
  -4   5  15      183.24      175.99      5.93 o 
  -3   5  15       14.36       12.15      2.40 o 
  -2   5  15      142.50      138.52      5.15 o 
  -1   5  15      259.03      240.94      5.77 o 
   0   5  15       39.84       39.44      2.81 o 
   1   5  15      263.20      236.47      5.81 o 
   2   5  15      139.79      126.08      5.08 o 
   3   5  15       15.54       11.31      2.78 o 
   4   5  15      180.26      172.50      9.21 o 
   5   5  15        1.33        5.57      2.51 o 
   6   5  15       54.00       59.49      4.79 o 
   7   5  15       13.72        4.81      4.51 o 
   8   5  15       21.45       19.66      6.12 o 
  -8   6  15        6.76       11.30      4.64 o 
  -7   6  15       12.99       11.32      4.69 o 
  -6   6  15        1.44        6.98      3.34 o 
  -5   6  15      152.86      153.32     10.43 o 
  -4   6  15       58.09       55.16      4.07 o 
  -3   6  15       13.27       13.16      2.62 o 
  -2   6  15      136.77      125.23      5.33 o 
  -1   6  15       51.66       49.82      3.89 o 
   0   6  15       20.78       16.29      2.43 o 
   1   6  15       49.94       45.42      4.20 o 
   2   6  15      140.94      129.50      5.62 o 
   3   6  15       13.01        8.55      2.84 o 
   4   6  15       57.41       51.92      4.71 o 
   5   6  15      152.36      140.20      6.34 o 
   6   6  15        1.43        3.28      3.47 o 
   7   6  15       12.82       15.62      5.08 o 
   8   6  15        6.65        6.67      5.14 o 
  -8   7  15        6.20        1.57      5.02 o 
  -7   7  15       15.56        6.92      4.64 o 
  -6   7  15       35.03       37.16      5.58 o 
  -5   7  15       29.12       33.22      4.89 o 
  -4   7  15        3.27        7.42      2.77 o 
  -3   7  15      128.29      138.09      6.44 o 
  -2   7  15      148.66      149.67      6.91 o 
  -1   7  15      180.15      158.60      7.13 o 
   0   7  15      103.02       88.84      4.74 o 
   1   7  15      176.60      159.21      6.75 o 
   2   7  15      150.96      149.58      6.28 o 
   3   7  15      130.17      148.13      7.11 o 
   4   7  15        3.32        2.00      2.71 o 
   5   7  15       29.54       34.97      4.98 o 
   6   7  15       34.54       29.12      5.07 o 
   7   7  15       15.65        5.62      4.90 o 
   8   7  15        6.08       24.57     11.78 o 
  -8   8  15       24.73       27.46      9.48 o 
  -7   8  15        9.35       17.14      7.02 o 
  -6   8  15       15.27       25.49      7.02 o 
  -5   8  15        8.81        7.75      4.53 o 
  -4   8  15       57.59       56.69      5.38 o 
  -3   8  15      171.24      162.32      7.66 o 
  -2   8  15      234.88      248.37      9.04 o 
  -1   8  15      157.97      151.14      6.62 o 
   0   8  15      197.03      176.41      6.93 o 
   1   8  15      159.52      145.65      6.38 o 
   2   8  15      237.63      242.74      8.28 o 
   3   8  15      173.32      158.79      7.07 o 
   4   8  15       58.30       54.33      4.96 o 
   5   8  15        8.49        7.97      3.69 o 
   6   8  15       15.02       15.89      5.18 o 
   7   8  15        9.20        8.94      5.40 o 
  -7   9  15       31.05       24.89      8.50 o 
  -6   9  15        2.48        6.00      9.00 o 
  -5   9  15        7.64        7.69      6.89 o 
  -4   9  15       10.71        6.38      5.07 o 
  -3   9  15       88.23       99.64      7.35 o 
  -2   9  15      172.94      187.18      8.44 o 
  -1   9  15      138.57      134.27      6.96 o 
   0   9  15       23.95       27.95      4.00 o 
   1   9  15      140.98      140.17      7.31 o 
   2   9  15      170.86      199.40      8.35 o 
   3   9  15       90.19      120.62      7.00 o 
   4   9  15       11.22        8.59      3.65 o 
   5   9  15        7.16        8.71      4.65 o 
   6   9  15        2.76        8.59      4.95 o 
  -6  10  15       27.92       37.39     13.37 o 
  -5  10  15        9.55        6.68      5.54 o 
  -4  10  15       15.95       15.62      6.41 o 
  -3  10  15       91.53      124.25      9.76 o 
  -2  10  15      112.30      142.16      8.34 o 
  -1  10  15      172.64      185.12      8.95 o 
   0  10  15      125.95      126.26      7.64 o 
   1  10  15      171.20      174.51      8.14 o 
   2  10  15      113.08      129.49      8.30 o 
   3  10  15       91.62      104.10      7.62 o 
   4  10  15       16.46       20.85      6.03 o 
   5  10  15        8.69        6.77      4.71 o 
   6  10  15       28.42       16.88      9.56 o 
  -5  11  15       14.06       23.56     11.66 o 
  -4  11  15       15.72       15.66      8.54 o 
  -3  11  15      151.10      125.16     13.61 o 
  -2  11  15      124.77      120.27     22.04 o 
  -1  11  15       24.52       27.06      6.33 o 
   0  11  15       39.01       35.83      6.70 o 
   1  11  15       24.60       30.90      5.73 o 
   2  11  15      122.44      126.31      9.36 o 
   3  11  15      149.40      152.61      9.84 o 
   4  11  15       15.45       18.63      6.06 o 
  -4  12  15        2.04        9.98      9.91 o 
  -3  12  15       26.31       35.47     14.40 o 
  -2  12  15      136.98      136.90     13.84 o 
  -1  12  15       69.03       78.60     11.28 o 
   0  12  15        2.53        1.83      4.94 o 
   1  12  15       68.14       65.87      7.52 o 
   2  12  15      135.93      134.67      9.83 o 
   3  12  15       25.96       23.53      9.73 o 
  -2  13  15        1.03        7.16     11.84 o 
  -1  13  15        7.22        4.53     10.80 o 
   0  13  15        0.76        0.95      9.91 o 
   1  13  15        7.16        8.14      6.86 o 
   2  13  15        1.19        6.43      8.38 o 
   0   0  16      760.88      730.44     13.58 o 
   1   0  16      414.74      419.49      6.60 o 
   2   0  16      575.82      555.18      8.02 o 
   3   0  16      570.35      534.71      8.37 o 
   4   0  16       18.18       13.69      2.70 o 
   5   0  16        5.03        5.33      2.58 o 
   6   0  16        0.30        2.01      2.85 o 
   7   0  16       35.31       28.58      4.44 o 
   8   0  16        0.80        3.04      3.50 o 
   9   0  16       26.72       22.15      6.28 o 
  -9   1  16        2.14        4.15      5.03 o 
  -8   1  16       19.82       26.47      5.20 o 
  -7   1  16       13.78        9.30      3.45 o 
  -6   1  16       20.62       20.28      3.78 o 
  -5   1  16        4.24        4.11      2.61 o 
  -4   1  16      208.33      205.02      7.13 o 
  -3   1  16      181.57      186.43      5.58 o 
  -2   1  16      191.99      202.11      5.01 o 
  -1   1  16      391.90      380.19      7.06 o 
   0   1  16     1454.37     1404.17     13.05 o 
   1   1  16      391.06      379.20      6.60 o 
   2   1  16      194.05      204.09      5.23 o 
   3   1  16      180.16      182.06      5.64 o 
   4   1  16      204.86      203.97      6.32 o 
   5   1  16        4.54        6.82      2.48 o 
   6   1  16       20.83       22.86      4.15 o 
   7   1  16       13.23        9.09      3.45 o 
   8   1  16       20.27       15.89      4.12 o 
   9   1  16        2.37        4.69      4.12 o 
  -9   2  16        8.51       23.91      7.27 o 
  -8   2  16        9.34        5.50      4.00 o 
  -7   2  16        6.91        9.64      3.90 o 
  -6   2  16       46.11       40.55      3.87 o 
  -5   2  16       95.12       85.09      5.93 o 
  -4   2  16      164.82      176.26      6.44 o 
  -3   2  16      160.22      160.92      5.76 o 
  -2   2  16      163.32      151.02      4.65 o 
  -1   2  16      377.27      362.28      6.18 o 
   0   2  16       79.07       81.99      3.64 o 
   1   2  16      376.30      355.41      6.86 o 
   2   2  16      162.55      155.71      5.06 o 
   3   2  16      163.19      153.05      5.21 o 
   4   2  16      162.00      169.47      6.54 o 
   5   2  16       92.47       92.94      5.59 o 
   6   2  16       47.31       48.08      4.53 o 
   7   2  16        7.11       15.58      3.81 o 
   8   2  16        8.81        6.94      3.99 o 
   9   2  16        8.68       17.71      5.10 o 
  -9   3  16       38.39       36.74      8.37 o 
  -8   3  16       12.03       14.96      4.60 o 
  -7   3  16       78.27       85.42      6.59 o 
  -6   3  16       80.98       83.75      5.91 o 
  -5   3  16       54.77       68.41      4.95 o 
  -4   3  16      179.71      184.26      7.41 o 
  -3   3  16       82.17       93.29      4.96 o 
  -2   3  16       85.47       86.02      3.97 o 
  -1   3  16      234.18      217.22      5.30 o 
   0   3  16      179.36      180.77      5.14 o 
   1   3  16      239.48      230.56      5.80 o 
   2   3  16       82.72       80.00      4.28 o 
   3   3  16       83.69       91.47      4.97 o 
   4   3  16      181.91      181.42      6.76 o 
   5   3  16       52.55       61.26      4.91 o 
   6   3  16       79.97       88.97      5.67 o 
   7   3  16       77.64       82.12      6.51 o 
   8   3  16       12.62       15.14      4.49 o 
   9   3  16       37.77       27.87     10.37 o 
  -9   4  16       46.48       43.98      9.01 o 
  -8   4  16       12.27        8.04      4.41 o 
  -7   4  16        4.90        4.34      3.98 o 
  -6   4  16       88.88       85.79      6.22 o 
  -5   4  16      302.48      312.64      9.76 o 
  -4   4  16       52.31       56.51      4.62 o 
  -3   4  16       77.78       90.11      5.02 o 
  -2   4  16       78.59       80.89      4.48 o 
  -1   4  16       30.29       29.68      2.66 o 
   0   4  16        5.54        4.15      1.85 o 
   1   4  16       28.39       27.67      2.78 o 
   2   4  16       81.50       83.57      4.42 o 
   3   4  16       78.14       78.89      5.49 o 
   4   4  16       51.74       61.83      4.67 o 
   5   4  16      304.81      280.17      8.34 o 
   6   4  16       86.74       91.86      5.83 o 
   7   4  16        5.48        4.15      3.08 o 
   8   4  16       11.63       23.08      6.32 o 
   9   4  16       47.35       65.79     13.78 o 
  -8   5  16       10.63       10.03      4.70 o 
  -7   5  16       56.93       64.40     10.78 o 
  -6   5  16        2.63        5.80      3.07 o 
  -5   5  16      235.10      262.50      8.73 o 
  -4   5  16      542.84      558.82     11.40 o 
  -3   5  16       66.10       65.93      4.76 o 
  -2   5  16       10.33       11.79      2.52 o 
  -1   5  16      480.76      488.51      8.20 o 
   0   5  16       78.57       74.99      3.98 o 
   1   5  16      484.53      470.11      8.40 o 
   2   5  16       10.05        8.92      2.60 o 
   3   5  16       67.18       63.83      5.12 o 
   4   5  16      552.94      583.81     12.46 o 
   5   5  16      229.92      257.66      9.04 o 
   6   5  16        3.18        5.45      3.15 o 
   7   5  16       55.08       38.65      6.29 o 
   8   5  16       11.01        4.35      7.18 o 
  -8   6  16       16.51       11.27      5.92 o 
  -7   6  16       55.59       56.47     11.34 o 
  -6   6  16        8.00        7.87      3.76 o 
  -5   6  16       18.26       14.29      3.67 o 
  -4   6  16        0.49       -1.13      2.72 o 
  -3   6  16      146.70      128.18      6.53 o 
  -2   6  16      239.85      233.13      7.49 o 
  -1   6  16       11.57        7.96      2.60 o 
   0   6  16       85.01       94.62      4.90 o 
   1   6  16       12.12        9.42      2.42 o 
   2   6  16      241.01      239.46      8.31 o 
   3   6  16      150.63      139.95      7.00 o 
   4   6  16        0.73       -1.16      2.55 o 
   5   6  16       19.64       20.48      3.36 o 
   6   6  16        6.83        3.81      3.44 o 
   7   6  16       57.07       59.42      7.73 o 
   8   6  16       16.42       14.66     10.92 o 
  -8   7  16       34.67       27.02      9.44 o 
  -7   7  16       20.50       24.16      6.35 o 
  -6   7  16       21.86       20.49      5.86 o 
  -5   7  16      144.72      151.14      9.50 o 
  -4   7  16       34.17       42.53      5.63 o 
  -3   7  16      114.04      121.05      6.63 o 
  -2   7  16       62.46       45.35      4.30 o 
  -1   7  16       98.09       98.99      6.21 o 
   0   7  16       99.21      101.58      5.12 o 
   1   7  16       97.67       96.95      5.80 o 
   2   7  16       64.20       46.03      4.19 o 
   3   7  16      115.44      127.67      6.96 o 
   4   7  16       35.52       31.48      4.35 o 
   5   7  16      147.81      131.39      7.71 o 
   6   7  16       21.67       29.56      5.67 o 
   7   7  16       21.25       17.92      5.71 o 
  -7   8  16        9.89        7.19      5.84 o 
  -6   8  16       17.52       17.12      6.76 o 
  -5   8  16       68.04       74.92     13.03 o 
  -4   8  16       54.40       65.30      6.29 o 
  -3   8  16        7.57        5.58      3.33 o 
  -2   8  16        5.09        9.85      3.18 o 
  -1   8  16       33.76       42.45      4.13 o 
   0   8  16        1.11        2.49      2.55 o 
   1   8  16       33.51       36.19      4.13 o 
   2   8  16        4.97        2.26      2.76 o 
   3   8  16        8.07        4.31      2.89 o 
   4   8  16       54.09       70.76      5.69 o 
   5   8  16       67.07       71.12      8.03 o 
   6   8  16       18.54       15.53      5.04 o 
   7   8  16       10.10       34.15     14.63 o 
  -6   9  16        6.33       20.87     11.02 o 
  -5   9  16       14.20       15.53      7.94 o 
  -4   9  16        0.45       -0.98      4.64 o 
  -3   9  16       32.94       21.92      5.63 o 
  -2   9  16        6.04        4.90      3.35 o 
  -1   9  16       50.60       44.20      4.45 o 
   0   9  16        0.06        1.60      2.80 o 
   1   9  16       50.54       44.03      6.56 o 
   2   9  16        5.69        7.49      3.32 o 
   3   9  16       34.41       32.32      4.69 o 
   4   9  16        0.37        1.77      3.08 o 
   5   9  16       14.11       20.37      5.75 o 
   6   9  16        6.32       10.12      7.51 o 
  -6  10  16        2.47        0.52      9.46 o 
  -5  10  16        6.12       -3.03      8.05 o 
  -4  10  16        8.97        4.53      5.73 o 
  -3  10  16       35.40       21.53      7.04 o 
  -2  10  16       31.98       35.82      8.01 o 
  -1  10  16       34.31       20.53      4.17 o 
   0  10  16        3.83        4.88      3.55 o 
   1  10  16       36.13       35.83      5.39 o 
   2  10  16       31.14       34.98      5.58 o 
   3  10  16       33.99       42.43      5.70 o 
   4  10  16        9.52       17.11      6.06 o 
   5  10  16        6.17        9.88      5.85 o 
  -5  11  16        2.12       -2.45      8.29 o 
  -4  11  16       11.80       37.30     14.57 o 
  -3  11  16       13.80        6.70      5.93 o 
  -2  11  16        2.71       -0.51      5.31 o 
  -1  11  16       32.82       32.93      6.85 o 
   0  11  16        0.66        3.93      4.25 o 
   1  11  16       34.20       40.89      6.52 o 
   2  11  16        2.40        0.53      4.10 o 
   3  11  16       14.40       13.51      4.62 o 
   4  11  16       12.11       12.49     11.66 o 
  -3  12  16       10.85       12.39     11.66 o 
  -2  12  16       32.94       73.69     18.64 o 
  -1  12  16       89.17       81.51     12.97 o 
   0  12  16      127.26      146.80     13.33 o 
   1  12  16       88.95      111.81     15.49 o 
   2  12  16       33.90       25.50     24.68 o 
   3  12  16       11.56       10.13      8.38 o 
   1   0  17      881.52      925.54     11.11 o 
   2   0  17     2203.52     2136.63     18.74 o 
   3   0  17      718.90      700.68     10.41 o 
   4   0  17       20.76       17.49      2.95 o 
   5   0  17       16.19       15.00      3.27 o 
   6   0  17        2.77        4.07      3.12 o 
   7   0  17       24.18       23.35      4.72 o 
   8   0  17       12.69       17.63      4.69 o 
   9   0  17       13.98       23.92      7.29 o 
  -9   1  17       15.56       14.77     11.13 o 
  -8   1  17       36.33       40.15      6.06 o 
  -7   1  17        1.78        3.90      3.72 o 
  -6   1  17        5.79        2.30      3.16 o 
  -5   1  17       61.10       60.93      5.00 o 
  -4   1  17       61.90       58.86      4.56 o 
  -3   1  17      196.03      186.13      5.82 o 
  -2   1  17      427.97      439.24      7.41 o 
  -1   1  17      105.45       98.09      4.15 o 
   0   1  17        8.24        6.46      2.00 o 
   1   1  17      107.11      114.18      4.64 o 
   2   1  17      426.02      442.78      9.80 o 
   3   1  17      199.32      185.72      6.07 o 
   4   1  17       61.53       50.09      3.84 o 
   5   1  17       64.93       58.01      4.74 o 
   6   1  17        5.43        3.22      3.07 o 
   7   1  17        1.25        0.10      3.42 o 
   8   1  17       36.54       27.36      5.27 o 
   9   1  17       15.98       13.96      6.42 o 
  -9   2  17       24.06       23.02      7.43 o 
  -8   2  17       38.94       38.25      6.01 o 
  -7   2  17       97.10       83.51      9.06 o 
  -6   2  17       47.38       51.52      5.32 o 
  -5   2  17       67.07       66.03      5.02 o 
  -4   2  17       10.24       13.00      3.02 o 
  -3   2  17       78.72       85.66      5.00 o 
  -2   2  17       26.91       26.56      2.73 o 
  -1   2  17      320.98      305.02      6.23 o 
   0   2  17      545.15      566.16      8.28 o 
   1   2  17      321.06      301.71      6.65 o 
   2   2  17       25.61       22.48      2.62 o 
   3   2  17       76.84       72.57      4.43 o 
   4   2  17       10.19        8.45      2.83 o 
   5   2  17       64.88       66.49      5.31 o 
   6   2  17       46.83       55.10      5.97 o 
   7   2  17       94.61       92.68      6.98 o 
   8   2  17       39.41       28.42      5.28 o 
   9   2  17       24.34       24.28      7.16 o 
  -9   3  17        1.44        8.22      6.31 o 
  -8   3  17       41.21       42.99      6.37 o 
  -7   3  17       16.30       20.25      4.81 o 
  -6   3  17       78.57       81.70      6.10 o 
  -5   3  17      237.37      247.63      8.30 o 
  -4   3  17       87.13      107.79      5.96 o 
  -3   3  17       54.84       49.72      4.38 o 
  -2   3  17       81.39       82.45      4.64 o 
  -1   3  17      350.73      351.47      6.80 o 
   0   3  17      374.41      357.77      6.92 o 
   1   3  17      350.91      358.31      7.17 o 
   2   3  17       82.54       91.45      5.09 o 
   3   3  17       55.79       52.98      5.13 o 
   4   3  17       85.75       97.16      5.85 o 
   5   3  17      236.34      233.41      8.27 o 
   6   3  17       76.57       64.25      4.97 o 
   7   3  17       17.61       22.67      4.56 o 
   8   3  17       40.91       37.84      5.76 o 
   9   3  17        1.20       11.23     10.92 o 
  -8   4  17        9.28       17.46      5.34 o 
  -7   4  17        1.76        9.25      4.70 o 
  -6   4  17       21.63       24.84      4.11 o 
  -5   4  17       35.24       22.90      3.85 o 
  -4   4  17      249.12      247.51      8.26 o 
  -3   4  17        3.83        7.38      2.69 o 
  -2   4  17       26.59       25.57      3.25 o 
  -1   4  17      126.93      138.37      5.05 o 
   0   4  17      155.25      146.50      5.99 o 
   1   4  17      128.82      134.60      5.19 o 
   2   4  17       27.85       30.58      3.30 o 
   3   4  17        3.14        1.30      2.66 o 
   4   4  17      252.82      240.24     10.05 o 
   5   4  17       34.63       31.42      3.86 o 
   6   4  17       22.95       19.15      3.99 o 
   7   4  17        2.03        1.74      3.45 o 
   8   4  17        9.00       19.41      7.12 o 
  -8   5  17        0.80        2.63      5.09 o 
  -7   5  17       64.95       69.09     10.08 o 
  -6   5  17       41.55       48.89      5.49 o 
  -5   5  17      238.73      233.23      8.97 o 
  -4   5  17       96.39      117.46      7.05 o 
  -3   5  17       58.87       62.08      4.78 o 
  -2   5  17       84.71       71.63      5.24 o 
  -1   5  17      175.93      174.65      5.79 o 
   0   5  17      954.54      942.48     13.31 o 
   1   5  17      174.62      172.83      6.12 o 
   2   5  17       87.65       81.17      6.76 o 
   3   5  17       57.49       83.62      8.03 o 
   4   5  17       95.05      105.89      6.17 o 
   5   5  17      241.77      231.92      8.49 o 
   6   5  17       42.26       39.20      4.21 o 
   7   5  17       64.69       59.76      8.69 o 
   8   5  17        0.82        8.11     11.29 o 
  -8   6  17        3.80       12.15      8.76 o 
  -7   6  17       26.31       19.79      5.12 o 
  -6   6  17       60.09       51.98     11.91 o 
  -5   6  17       54.24       42.55      4.95 o 
  -4   6  17       83.57       92.99      6.72 o 
  -3   6  17       39.73       40.05      4.53 o 
  -2   6  17      120.06      127.65      7.40 o 
  -1   6  17      227.20      213.64      6.95 o 
   0   6  17      222.68      226.72      9.04 o 
   1   6  17      229.94      211.82      7.19 o 
   2   6  17      116.78      128.59      6.29 o 
   3   6  17       40.43       49.82      4.88 o 
   4   6  17       83.89       79.78      5.82 o 
   5   6  17       53.30       53.37      6.61 o 
   6   6  17       60.23       64.26      6.39 o 
   7   6  17       26.67       31.36     11.25 o 
  -7   7  17       18.71       16.66      6.81 o 
  -6   7  17       30.43       34.05      8.16 o 
  -5   7  17       13.23       19.63      6.95 o 
  -4   7  17        0.83        3.17      3.10 o 
  -3   7  17        0.24        5.51      3.03 o 
  -2   7  17       50.62       44.51      4.47 o 
  -1   7  17      138.05      123.22      6.37 o 
   0   7  17       83.96       95.40      5.63 o 
   1   7  17      139.02      142.28      7.88 o 
   2   7  17       51.20       45.33      4.44 o 
   3   7  17        0.11        0.68      2.70 o 
   4   7  17        0.66        3.69      3.03 o 
   5   7  17       12.66       13.27      3.72 o 
   6   7  17       30.07       25.11      5.48 o 
   7   7  17       18.75       25.22      9.44 o 
  -7   8  17       11.56        4.94     16.02 o 
  -6   8  17        7.82       12.61     10.62 o 
  -5   8  17        9.42       15.29      8.24 o 
  -4   8  17        8.31        3.66      5.24 o 
  -3   8  17       41.81       45.87      5.37 o 
  -2   8  17       47.95       53.38      5.13 o 
  -1   8  17       24.34       25.94      3.77 o 
   0   8  17       11.97       22.91      3.64 o 
   1   8  17       24.52       21.05      3.73 o 
   2   8  17       48.13       49.12      4.76 o 
   3   8  17       40.14       38.52      4.63 o 
   4   8  17        8.73       14.67      3.85 o 
   5   8  17        9.33        6.38      3.96 o 
   6   8  17        7.63        5.57      4.59 o 
  -6   9  17       13.77        2.36      9.12 o 
  -5   9  17        1.16        0.77      9.12 o 
  -4   9  17        6.32        8.24     10.40 o 
  -3   9  17       74.69       64.59      7.70 o 
  -2   9  17       56.06       65.47      9.00 o 
  -1   9  17       15.79       20.05      4.70 o 
   0   9  17       36.68       29.14      4.40 o 
   1   9  17       16.67       24.86      6.23 o 
   2   9  17       55.16       46.27      6.32 o 
   3   9  17       75.10       74.44      9.24 o 
   4   9  17        5.87        2.00      3.66 o 
   5   9  17        1.17       -0.17      4.46 o 
  -5  10  17       19.22       17.47     11.35 o 
  -4  10  17        7.28        7.22      7.04 o 
  -3  10  17       81.99       67.18     14.80 o 
  -2  10  17      123.45      128.92     11.47 o 
  -1  10  17       41.84       36.77      8.76 o 
   0  10  17       10.06       10.53      4.61 o 
   1  10  17       40.49       32.42      6.94 o 
   2  10  17      124.79      121.05      9.42 o 
   3  10  17       83.45       79.32      7.20 o 
   4  10  17        6.85       11.96      4.32 o 
   5  10  17       19.79       28.55     16.16 o 
  -4  11  17       21.19       28.80     13.22 o 
  -3  11  17       57.75       48.97     20.23 o 
  -2  11  17       19.63       26.41      7.62 o 
  -1  11  17       43.18       53.11      7.23 o 
   0  11  17       22.43       29.33      6.06 o 
   1  11  17       43.96       41.97      7.24 o 
   2  11  17       19.97       15.12      6.68 o 
   3  11  17       58.50       54.27     10.27 o 
  -2  12  17       18.80       15.67     11.84 o 
  -1  12  17       22.04       12.92      9.46 o 
   0  12  17       17.82       29.27      9.44 o 
   1  12  17       22.26       21.75     17.29 o 
   2  12  17       18.92       17.26     10.34 o 
   0   0  18     1338.53     1354.27     22.33 o 
   1   0  18       32.27       45.15      3.48 o 
   2   0  18     1176.10     1158.81     13.93 o 
   3   0  18       60.02       62.39      4.22 o 
   4   0  18       38.20       43.71      4.21 o 
   5   0  18       29.66       16.87      3.94 o 
   6   0  18       83.34       93.45      6.87 o 
   7   0  18       10.63        9.50      3.76 o 
   8   0  18        9.21        8.32      4.78 o 
  -8   1  18        9.84        8.75      5.49 o 
  -7   1  18       39.74       36.09      5.54 o 
  -6   1  18        5.74        3.58      3.27 o 
  -5   1  18       33.65       31.17      4.09 o 
  -4   1  18       18.11       17.14      3.23 o 
  -3   1  18      341.99      347.57      8.07 o 
  -2   1  18      470.27      455.96      8.59 o 
  -1   1  18      996.10     1002.79     12.64 o 
   0   1  18        0.30        0.94      2.11 o 
   1   1  18     1004.43      996.07     16.05 o 
   2   1  18      465.54      461.67      8.99 o 
   3   1  18      336.47      348.41      8.48 o 
   4   1  18       18.39       19.02      3.29 o 
   5   1  18       32.61       30.22      4.07 o 
   6   1  18        5.74        3.92      3.27 o 
   7   1  18       39.38       33.78      5.39 o 
   8   1  18       10.02       16.24      5.08 o 
  -8   2  18       59.48       49.78     10.50 o 
  -7   2  18       25.56       38.61      7.05 o 
  -6   2  18       13.25       21.63      4.24 o 
  -5   2  18       15.74       13.46      3.38 o 
  -4   2  18        1.23       -0.97      2.47 o 
  -3   2  18       94.99       96.82      5.13 o 
  -2   2  18      104.11       92.78      5.04 o 
  -1   2  18       24.54       25.42      2.97 o 
   0   2  18      464.75      460.22      8.49 o 
   1   2  18       23.71       22.61      2.93 o 
   2   2  18      110.67      115.14      5.62 o 
   3   2  18       95.28      103.37      5.32 o 
   4   2  18        1.06        4.73      2.72 o 
   5   2  18       15.31       12.17      3.34 o 
   6   2  18       13.35       20.99      3.64 o 
   7   2  18       26.11       27.32      4.93 o 
   8   2  18       59.36       56.36      7.74 o 
  -8   3  18        5.93        2.91     17.86 o 
  -7   3  18        7.24        4.45      5.24 o 
  -6   3  18        8.69       14.75      4.77 o 
  -5   3  18      106.87      118.46      6.81 o 
  -4   3  18       13.98       12.37      3.23 o 
  -3   3  18       45.33       35.74      3.92 o 
  -2   3  18       99.87      108.86      5.53 o 
  -1   3  18       44.33       40.61      3.33 o 
   0   3  18       10.09        9.94      2.43 o 
   1   3  18       45.08       48.87      3.83 o 
   2   3  18      100.08       93.28      5.80 o 
   3   3  18       46.56       32.53      4.17 o 
   4   3  18       13.28       12.88      3.19 o 
   5   3  18      108.15      117.65      7.21 o 
   6   3  18        9.64        9.71      3.22 o 
   7   3  18        7.05       16.01      4.07 o 
   8   3  18        5.60        8.90      6.06 o 
  -8   4  18       18.18       14.59      8.15 o 
  -7   4  18       42.71       42.06      6.80 o 
  -6   4  18       15.69       14.91      4.45 o 
  -5   4  18      181.28      188.20      7.48 o 
  -4   4  18       10.16        9.95      3.37 o 
  -3   4  18      203.93      214.88      8.09 o 
  -2   4  18        1.76        3.95      2.43 o 
  -1   4  18       15.18       13.64      2.40 o 
   0   4  18       43.49       31.70      3.33 o 
   1   4  18       15.05       14.88      2.90 o 
   2   4  18        1.86        2.35      2.43 o 
   3   4  18      201.39      196.82      8.26 o 
   4   4  18        9.46        5.63      2.99 o 
   5   4  18      187.64      204.14      8.24 o 
   6   4  18       15.47       13.48      3.54 o 
   7   4  18       44.49       56.96      6.05 o 
   8   4  18       17.73       21.07      8.94 o 
  -8   5  18       59.51      101.54     21.45 o 
  -7   5  18        0.29       -0.13      4.42 o 
  -6   5  18      169.70      182.76     15.34 o 
  -5   5  18        8.41        8.54      3.71 o 
  -4   5  18       95.36       91.95      6.27 o 
  -3   5  18        4.39        9.09      2.97 o 
  -2   5  18      180.40      189.10      7.37 o 
  -1   5  18       72.21       81.20      4.90 o 
   0   5  18       17.07       24.53      3.10 o 
   1   5  18       72.59       75.00      4.73 o 
   2   5  18      179.36      175.33      7.91 o 
   3   5  18        4.76        4.01      3.05 o 
   4   5  18       97.92       85.66      6.34 o 
   5   5  18        8.82        8.02      3.04 o 
   6   5  18      173.39      170.37      8.32 o 
   7   5  18        0.28        5.58      4.39 o 
  -7   6  18       42.27       44.63      8.72 o 
  -6   6  18        5.48        6.39      5.13 o 
  -5   6  18       90.54      119.30     12.84 o 
  -4   6  18      186.37      184.41      9.71 o 
  -3   6  18      125.02      129.44      7.03 o 
  -2   6  18        5.79        3.52      2.95 o 
  -1   6  18        2.57        4.27      2.50 o 
   0   6  18        6.59        3.94      2.54 o 
   1   6  18        2.74        3.09      2.44 o 
   2   6  18        6.01        3.47      2.89 o 
   3   6  18      127.44      111.05      6.93 o 
   4   6  18      184.89      176.37      8.25 o 
   5   6  18       89.95       90.54      6.92 o 
   6   6  18        5.75        3.48      3.41 o 
   7   6  18       42.34       53.12     16.56 o 
  -7   7  18        3.44        3.55      7.16 o 
  -6   7  18       35.79       35.69      8.61 o 
  -5   7  18        3.89        6.63      7.20 o 
  -4   7  18        9.17        9.49      9.64 o 
  -3   7  18       23.98       19.40      3.94 o 
  -2   7  18       10.16       11.11      3.26 o 
  -1   7  18       18.99       23.99      3.80 o 
   0   7  18        1.35        0.99      2.60 o 
   1   7  18       18.85       20.17      3.62 o 
   2   7  18       10.81       13.20      3.59 o 
   3   7  18       23.54       22.45      4.09 o 
   4   7  18        9.28        6.92      3.55 o 
   5   7  18        4.07        6.71      3.68 o 
   6   7  18       35.57       49.11      7.59 o 
  -6   8  18        1.21       24.88     12.03 o 
  -5   8  18       13.92       13.13     10.25 o 
  -4   8  18       24.90       32.13     24.42 o 
  -3   8  18       27.14       12.39      7.12 o 
  -2   8  18        2.39        7.35      4.99 o 
  -1   8  18        3.23        1.42      2.84 o 
   0   8  18        1.70        4.77      3.35 o 
   1   8  18        3.38        9.85      3.31 o 
   2   8  18        2.09        8.71      3.63 o 
   3   8  18       27.65       21.03      4.31 o 
   4   8  18       24.48       21.99      4.38 o 
   5   8  18       13.41        8.25      3.94 o 
   6   8  18        1.24       -5.36     10.40 o 
  -5   9  18        0.16       -1.53      8.87 o 
  -4   9  18       92.35       73.96     10.45 o 
  -3   9  18       44.34       24.34      8.48 o 
  -2   9  18       21.07       27.65      5.69 o 
  -1   9  18       18.28       18.01      6.98 o 
   0   9  18       21.81       17.83      5.04 o 
   1   9  18       17.46       22.49      6.01 o 
   2   9  18       21.22       16.87      4.63 o 
   3   9  18       45.60       40.62      5.84 o 
   4   9  18       92.76       85.58      6.96 o 
   5   9  18        0.19       15.88      8.34 o 
  -4  10  18        4.18        2.68      6.69 o 
  -3  10  18       14.49       17.34      6.90 o 
  -2  10  18       37.77       37.58      9.91 o 
  -1  10  18        3.54        3.44      4.45 o 
   0  10  18       48.08       52.13      6.97 o 
   1  10  18        3.36       10.16      4.77 o 
   2  10  18       39.25       35.20      6.16 o 
   3  10  18       14.62       16.96      4.81 o 
   4  10  18        4.38        8.84     16.20 o 
  -3  11  18       95.24      124.36     16.41 o 
  -2  11  18       77.28       64.28     12.54 o 
  -1  11  18       48.80       51.79      9.29 o 
   0  11  18        2.18       10.19      6.33 o 
   1  11  18       47.47       56.55     15.27 o 
   2  11  18       77.99       49.33     12.79 o 
   3  11  18       94.84      103.59     16.43 o 
   1   0  19       77.93       81.76      5.12 o 
   2   0  19      136.11      149.55      6.15 o 
   3   0  19      407.32      379.52      9.11 o 
   4   0  19        2.35        3.24      2.67 o 
   5   0  19       19.57       12.40      3.98 o 
   6   0  19      100.77      120.50      8.65 o 
   7   0  19        9.06        8.14      4.03 o 
   8   0  19        7.75       16.89     10.02 o 
  -8   1  19        9.40       15.91      8.49 o 
  -7   1  19        5.87        7.02      4.46 o 
  -6   1  19        8.71        2.96      3.62 o 
  -5   1  19       34.87       31.52      4.30 o 
  -4   1  19       22.58       23.00      3.85 o 
  -3   1  19        6.97        9.43      2.80 o 
  -2   1  19       46.65       50.10      4.26 o 
  -1   1  19      187.94      195.48      6.75 o 
   0   1  19     1232.43     1300.85     16.17 o 
   1   1  19      185.03      198.17      6.81 o 
   2   1  19       45.34       45.79      4.14 o 
   3   1  19        7.19        4.92      2.65 o 
   4   1  19       23.00       25.18      3.62 o 
   5   1  19       35.63       34.23      4.36 o 
   6   1  19        8.70       10.37      4.47 o 
   7   1  19        5.80       13.64      4.72 o 
   8   1  19        9.33       10.00      7.23 o 
  -8   2  19        7.20        4.92      7.43 o 
  -7   2  19        6.33        3.70      5.13 o 
  -6   2  19       52.87       68.83      6.68 o 
  -5   2  19        8.05        5.97      3.20 o 
  -4   2  19       60.13       67.55      5.51 o 
  -3   2  19       21.82       21.15      3.32 o 
  -2   2  19      266.12      272.00      7.74 o 
  -1   2  19      257.91      282.55      7.79 o 
   0   2  19       19.25       18.24      3.19 o 
   1   2  19      259.72      283.54      8.63 o 
   2   2  19      262.49      241.06      8.02 o 
   3   2  19       21.31       20.69      3.39 o 
   4   2  19       61.67       68.26      5.40 o 
   5   2  19        8.01        8.10      3.25 o 
   6   2  19       54.58       58.11      6.38 o 
   7   2  19        6.29        6.35      4.46 o 
   8   2  19        7.75       -1.79      5.82 o 
  -8   3  19        4.59        8.88      7.82 o 
  -7   3  19       50.58       37.09      7.24 o 
  -6   3  19       28.30       34.01      6.88 o 
  -5   3  19       66.48       56.15      5.43 o 
  -4   3  19       22.04       26.00      4.24 o 
  -3   3  19       21.93       20.52      3.47 o 
  -2   3  19       84.90      105.24      6.52 o 
  -1   3  19      133.10      131.28      5.65 o 
   0   3  19      350.26      348.88      8.43 o 
   1   3  19      133.46      135.64      5.93 o 
   2   3  19       84.96       75.97      5.27 o 
   3   3  19       20.71       12.69      3.39 o 
   4   3  19       20.97       21.92      4.27 o 
   5   3  19       68.33       63.12      7.20 o 
   6   3  19       28.18       25.59      4.89 o 
   7   3  19       51.59       52.58      5.95 o 
   8   3  19        4.44        7.71      8.02 o 
  -8   4  19       75.12       80.33     19.08 o 
  -7   4  19        2.85        4.53      5.20 o 
  -6   4  19       57.19       59.40      7.52 o 
  -5   4  19        7.61        0.99      4.03 o 
  -4   4  19       65.68       61.42      5.51 o 
  -3   4  19      104.75      117.82      6.88 o 
  -2   4  19       44.07       42.81      5.99 o 
  -1   4  19      254.06      256.37      7.70 o 
   0   4  19        2.43        2.37      2.24 o 
   1   4  19      251.54      247.74      7.88 o 
   2   4  19       43.07       42.47      4.70 o 
   3   4  19      102.85      104.27      6.64 o 
   4   4  19       65.95       65.19      5.74 o 
   5   4  19        7.98        9.49      3.32 o 
   6   4  19       56.20       55.36      5.86 o 
   7   4  19        2.85       10.62      4.43 o 
  -7   5  19       22.23       18.65      7.54 o 
  -6   5  19       27.85       35.75      7.33 o 
  -5   5  19       66.90       61.80      9.30 o 
  -4   5  19      187.14      199.93      8.61 o 
  -3   5  19       48.91       47.40      5.03 o 
  -2   5  19       46.73       63.18      5.44 o 
  -1   5  19      136.52      137.27      6.09 o 
   0   5  19      488.51      488.71     10.27 o 
   1   5  19      135.52      125.55      5.91 o 
   2   5  19       44.06       53.06      5.97 o 
   3   5  19       48.45       56.46      5.39 o 
   4   5  19      186.67      200.23     11.32 o 
   5   5  19       68.10       72.97      6.51 o 
   6   5  19       27.68       29.94      5.10 o 
   7   5  19       21.75       37.09     15.30 o 
  -7   6  19        0.45       -1.90      6.66 o 
  -6   6  19       43.30       41.03      8.60 o 
  -5   6  19      112.19      103.38     11.60 o 
  -4   6  19        6.43        0.99      7.47 o 
  -3   6  19      115.58      129.35      7.25 o 
  -2   6  19        5.59        6.15      3.15 o 
  -1   6  19       31.23       26.32      3.99 o 
   0   6  19       15.59        9.23      2.91 o 
   1   6  19       27.78       31.91      3.61 o 
   2   6  19        5.61        6.45      3.21 o 
   3   6  19      116.45      124.16      7.42 o 
   4   6  19        6.48        2.71      3.22 o 
   5   6  19      112.73      130.98     10.51 o 
   6   6  19       42.89       41.29      5.75 o 
  -6   7  19       20.53       19.25     19.69 o 
  -5   7  19        0.66        2.02      9.70 o 
  -4   7  19      150.54      182.66     25.40 o 
  -3   7  19       34.69       36.49      6.48 o 
  -2   7  19       46.50       50.60      6.50 o 
  -1   7  19       28.30       24.94      3.88 o 
   0   7  19       73.40       81.50      5.98 o 
   1   7  19       28.38       19.87      3.78 o 
   2   7  19       47.53       58.93      5.45 o 
   3   7  19       34.77       34.57      4.98 o 
   4   7  19      151.11      161.27     14.19 o 
   5   7  19        0.65        0.72      3.49 o 
   6   7  19       20.63       22.49     13.22 o 
  -6   8  19        2.00        1.01      9.58 o 
  -5   8  19        2.25        9.18     10.53 o 
  -4   8  19       44.40       48.55     11.21 o 
  -3   8  19       51.36       41.98      8.32 o 
  -2   8  19       33.52       29.36      5.59 o 
  -1   8  19       36.84       29.78      7.37 o 
   0   8  19       13.59       12.01      4.70 o 
   1   8  19       37.01       25.70      5.27 o 
   2   8  19       33.67       31.18      5.23 o 
   3   8  19       49.44       46.75      7.41 o 
   4   8  19       43.50       41.53      6.89 o 
   5   8  19        2.12        2.43      4.66 o 
  -5   9  19       14.27       -2.08      9.76 o 
  -4   9  19       22.66       19.68      9.05 o 
  -3   9  19       29.94       34.64      8.10 o 
  -2   9  19       12.39       11.15      4.80 o 
  -1   9  19        5.37        6.41      4.51 o 
   0   9  19       12.73       19.03      5.85 o 
   1   9  19        5.52        3.10      4.06 o 
   2   9  19       11.66       15.43      4.67 o 
   3   9  19       29.40       28.92      5.28 o 
   4   9  19       21.97       13.87      6.01 o 
  -4  10  19       43.65       42.05     15.27 o 
  -3  10  19       13.31       10.56      8.10 o 
  -2  10  19       57.03       63.03     12.07 o 
  -1  10  19        8.96        8.40      4.86 o 
   0  10  19        0.17       -2.76      4.60 o 
   1  10  19        8.32       10.81      4.61 o 
   2  10  19       58.14       74.43     32.85 o 
   3  10  19       14.11       19.27      7.92 o 
  -2  11  19       28.50       39.23     15.67 o 
  -1  11  19        3.67       -0.34     14.06 o 
   0  11  19        0.09        2.53     10.34 o 
   1  11  19        3.81       12.39     10.56 o 
   0   0  20      402.37      427.71     17.16 o 
   1   0  20       53.17       57.03      4.57 o 
   2   0  20      237.56      241.04      8.03 o 
   3   0  20       74.37       53.57      4.43 o 
   4   0  20       15.33       23.82      3.73 o 
   5   0  20        1.08        1.72      4.62 o 
   6   0  20        4.30        7.75      4.32 o 
   7   0  20      112.12      125.06      9.82 o 
   8   0  20       52.40       54.14     30.28 o 
  -8   1  20        5.54        7.59      7.41 o 
  -7   1  20        2.28        2.06      4.27 o 
  -6   1  20       14.01       10.94      4.67 o 
  -5   1  20       13.12       10.98      4.37 o 
  -4   1  20       28.62       17.01      3.78 o 
  -3   1  20      187.14      191.59      7.34 o 
  -2   1  20       71.19       55.19      4.63 o 
  -1   1  20      209.37      208.69      7.96 o 
   0   1  20        1.56        2.94      2.36 o 
   1   1  20      213.85      212.81      7.54 o 
   2   1  20       69.42       69.03      7.47 o 
   3   1  20      186.70      178.82      7.35 o 
   4   1  20       28.81       19.90      4.40 o 
   5   1  20       13.74       12.46      5.09 o 
   6   1  20       14.42       16.45      5.72 o 
   7   1  20        2.38        3.09      4.50 o 
   8   1  20        5.78       20.09     12.07 o 
  -7   2  20       12.61       10.85      6.81 o 
  -6   2  20       37.87       36.94      6.16 o 
  -5   2  20       12.30       12.11      4.27 o 
  -4   2  20       22.94       17.03      3.92 o 
  -3   2  20       10.32        8.34      3.11 o 
  -2   2  20       86.77       97.05      5.72 o 
  -1   2  20       33.90       31.86      3.39 o 
   0   2  20      213.06      207.05      7.50 o 
   1   2  20       34.59       41.76      3.98 o 
   2   2  20       84.45       97.76      5.68 o 
   3   2  20       10.54        8.98      3.08 o 
   4   2  20       24.27       26.52      3.98 o 
   5   2  20       12.11        8.11      3.67 o 
   6   2  20       37.78       39.60      5.72 o 
   7   2  20       11.88       13.82      5.61 o 
  -7   3  20       50.05       70.77     10.39 o 
  -6   3  20       20.17       20.17      6.25 o 
  -5   3  20       19.60       25.60      5.45 o 
  -4   3  20       45.59       45.86      5.01 o 
  -3   3  20       20.43       30.61      5.36 o 
  -2   3  20        4.89        2.11      2.80 o 
  -1   3  20       83.37       86.20      5.10 o 
   0   3  20      161.08      168.10      7.01 o 
   1   3  20       80.61       99.57      6.68 o 
   2   3  20        4.97        7.99      3.00 o 
   3   3  20       21.20       24.24      4.09 o 
   4   3  20       43.63       44.12      5.01 o 
   5   3  20       18.80       13.23      4.03 o 
   6   3  20       19.86       28.48      5.04 o 
   7   3  20       50.04       48.18     10.23 o 
  -7   4  20       35.94       25.16      8.03 o 
  -6   4  20        7.77        8.58      5.41 o 
  -5   4  20       16.11       14.21      5.42 o 
  -4   4  20       63.66       53.81      6.58 o 
  -3   4  20       70.47       71.25      6.35 o 
  -2   4  20       39.78       37.24      4.92 o 
  -1   4  20       24.72       17.31      3.55 o 
   0   4  20       11.52        8.80      2.71 o 
   1   4  20       24.32       12.15      3.09 o 
   2   4  20       40.60       48.15      5.20 o 
   3   4  20       68.46       74.67      6.09 o 
   4   4  20       61.55       65.10      6.18 o 
   5   4  20       17.00       29.31      4.93 o 
   6   4  20        7.37       12.33      4.13 o 
   7   4  20       36.69       41.83     11.17 o 
  -7   5  20        3.00        2.58      7.41 o 
  -6   5  20       28.04       23.14      7.78 o 
  -5   5  20       41.56       43.94      8.51 o 
  -4   5  20      258.22      287.34     16.84 o 
  -3   5  20       17.97       20.38      4.65 o 
  -2   5  20       30.33       19.38      4.23 o 
  -1   5  20       27.01       32.46      3.93 o 
   0   5  20       18.81       13.22      2.90 o 
   1   5  20       27.11       29.29      3.82 o 
   2   5  20       29.53       26.28      4.24 o 
   3   5  20       18.89       14.41      3.96 o 
   4   5  20      257.22      303.46     12.23 o 
   5   5  20       40.04       39.40      5.31 o 
   6   5  20       28.81       41.86      5.57 o 
   7   5  20        3.26       11.87      8.57 o 
  -6   6  20       11.90       13.08      6.50 o 
  -5   6  20       19.48       13.54      7.98 o 
  -4   6  20      142.78      113.70     21.21 o 
  -3   6  20      162.99      148.27     13.94 o 
  -2   6  20        2.08       -0.54      3.95 o 
  -1   6  20        4.61        6.52      3.03 o 
   0   6  20       26.20       30.77      3.89 o 
   1   6  20        4.88        6.90      2.95 o 
   2   6  20        2.15        1.81      3.30 o 
   3   6  20      161.56      133.73     10.67 o 
   4   6  20      142.20      145.10     10.00 o 
   5   6  20       19.77       18.72      4.66 o 
   6   6  20       11.88        2.33      7.56 o 
  -6   7  20       17.90       14.07      8.74 o 
  -5   7  20       34.27       34.00     13.83 o 
  -4   7  20       57.40       47.19     16.13 o 
  -3   7  20       25.22       25.88     10.50 o 
  -2   7  20       41.60       39.27      9.60 o 
  -1   7  20        1.25        3.45      4.59 o 
   0   7  20       39.20       39.22      5.53 o 
   1   7  20        1.33        1.82      3.19 o 
   2   7  20       41.98       36.56      5.28 o 
   3   7  20       24.78       19.57      4.47 o 
   4   7  20       58.01       49.71      5.96 o 
   5   7  20       34.86       21.89      6.04 o 
  -5   8  20       16.59       16.95     11.66 o 
  -4   8  20       25.43       27.50      9.35 o 
  -3   8  20       49.53       57.65      9.49 o 
  -2   8  20        5.13        6.97      5.11 o 
  -1   8  20       12.88       11.21      4.75 o 
   0   8  20        5.88        6.80      4.91 o 
   1   8  20       13.23       11.40      4.42 o 
   2   8  20        5.38       10.96      4.23 o 
   3   8  20       49.62       43.26      5.81 o 
   4   8  20       25.88       18.17      5.92 o 
   5   8  20       16.98       31.70     10.50 o 
  -4   9  20       25.80       25.19     11.08 o 
  -3   9  20        1.48        8.85      6.26 o 
  -2   9  20       55.34       59.37      8.14 o 
  -1   9  20       11.59        2.78      5.34 o 
   0   9  20        0.00       -4.57      4.57 o 
   1   9  20       10.89       14.23      4.95 o 
   2   9  20       55.53       60.06      9.95 o 
   3   9  20        1.65        5.05      6.62 o 
   4   9  20       26.17       14.96      9.24 o 
  -2  10  20       51.45       52.20     12.59 o 
  -1  10  20        0.35        9.75      8.08 o 
   0  10  20       18.45       20.23     12.91 o 
   1  10  20        0.30        0.77      8.35 o 
   2  10  20       50.76       55.94     15.39 o 
   1   0  21        6.68        8.45      3.00 o 
   2   0  21        4.48        3.73      2.92 o 
   3   0  21       10.47       14.23      3.13 o 
   4   0  21        0.95       -0.13      3.23 o 
   5   0  21       10.03        9.16      5.50 o 
   6   0  21      113.60      131.74     11.32 o 
   7   0  21      133.13      146.87     16.65 o 
  -7   1  21       24.11       11.97      9.59 o 
  -6   1  21       21.07       14.78      5.07 o 
  -5   1  21        9.59        9.24      5.04 o 
  -4   1  21      156.26      162.18      9.15 o 
  -3   1  21       80.02       80.42      5.83 o 
  -2   1  21       43.35       33.04      4.06 o 
  -1   1  21        1.80        2.74      2.64 o 
   0   1  21      408.80      389.71      9.21 o 
   1   1  21        1.89        3.87      2.74 o 
   2   1  21       44.84       39.94      4.28 o 
   3   1  21       82.40       84.62      5.97 o 
   4   1  21      153.82      148.42      8.55 o 
   5   1  21        9.22        3.80      3.90 o 
   6   1  21       21.29       22.97      6.33 o 
   7   1  21       24.61       15.55     10.31 o 
  -7   2  21       49.31       69.87     13.17 o 
  -6   2  21       11.21       14.60      5.23 o 
  -5   2  21       38.51       36.85      7.43 o 
  -4   2  21       55.47       80.41     16.11 o 
  -3   2  21       82.96       96.25      6.55 o 
  -2   2  21        9.40       14.25      3.28 o 
  -1   2  21        3.37        2.15      2.75 o 
   0   2  21      143.98      134.79      6.59 o 
   1   2  21        3.21        4.58      2.80 o 
   2   2  21       10.18       13.27      3.33 o 
   3   2  21       81.85       87.20      6.88 o 
   4   2  21       56.44       60.00      6.19 o 
   5   2  21       38.06       40.51      6.92 o 
   6   2  21       11.66       10.77      4.38 o 
   7   2  21       49.30       51.53     13.99 o 
  -7   3  21       18.54       26.26      9.71 o 
  -6   3  21       11.70        9.10      4.83 o 
  -5   3  21       51.23       64.59      8.70 o 
  -4   3  21       37.11       56.42      6.93 o 
  -3   3  21       33.93       37.83      4.75 o 
  -2   3  21      108.32      122.17      6.85 o 
  -1   3  21        1.99        3.74      2.64 o 
   0   3  21      162.17      151.16      7.31 o 
   1   3  21        1.63        3.41      2.67 o 
   2   3  21      105.82      104.84      6.37 o 
   3   3  21       33.16       34.88      4.77 o 
   4   3  21       36.38       39.30      5.35 o 
   5   3  21       52.32       53.94      6.38 o 
   6   3  21       11.17       10.91      4.24 o 
   7   3  21       18.11       13.25      9.58 o 
  -6   4  21       22.63       10.27      6.56 o 
  -5   4  21       72.65       76.08      8.79 o 
  -4   4  21       27.84       35.72      7.68 o 
  -3   4  21       19.52       18.12      7.95 o 
  -2   4  21       19.57       16.52      4.13 o 
  -1   4  21       10.97        7.39      3.21 o 
   0   4  21        0.25       -1.36      2.66 o 
   1   4  21        9.74       10.54      3.05 o 
   2   4  21       19.51       22.06      4.19 o 
   3   4  21       19.47       31.92      5.04 o 
   4   4  21       29.14       32.06      5.13 o 
   5   4  21       72.11       71.73      7.23 o 
   6   4  21       22.15       23.78      7.12 o 
  -6   5  21       17.70       11.44      8.39 o 
  -5   5  21        7.71       10.18      6.12 o 
  -4   5  21      133.72      162.46     13.98 o 
  -3   5  21        7.02       13.47      7.49 o 
  -2   5  21       27.09       26.55      8.82 o 
  -1   5  21       10.22        5.06      3.24 o 
   0   5  21       21.29       22.65      3.61 o 
   1   5  21        9.77       10.25      3.46 o 
   2   5  21       26.47       26.31      4.65 o 
   3   5  21        7.52        8.05      3.96 o 
   4   5  21      133.50      151.19      9.05 o 
   5   5  21        7.72        6.02      3.98 o 
   6   5  21       17.77       24.17     10.53 o 
  -6   6  21       26.75       29.20     10.25 o 
  -5   6  21       32.26       27.90     17.61 o 
  -4   6  21       21.18       19.11      8.00 o 
  -3   6  21        0.03        0.11      5.41 o 
  -2   6  21       74.04       79.93     10.16 o 
  -1   6  21       52.77       61.45      8.32 o 
   0   6  21        8.63        7.78      3.54 o 
   1   6  21       53.59       53.40      5.30 o 
   2   6  21       72.78       71.09      7.31 o 
   3   6  21        0.10        4.54      3.64 o 
   4   6  21       20.55       10.98      4.18 o 
   5   6  21       32.28       32.47      9.14 o 
   6   6  21       26.64        6.30      8.08 o 
  -5   7  21        6.28       14.17     11.44 o 
  -4   7  21       23.02       36.45     14.57 o 
  -3   7  21       24.87       20.68      6.89 o 
  -2   7  21       23.18       25.86      6.61 o 
  -1   7  21       43.42       66.11      9.98 o 
   0   7  21       96.60      111.74      9.36 o 
   1   7  21       42.32       47.23      6.26 o 
   2   7  21       23.02       24.01      4.79 o 
   3   7  21       23.99       30.09      5.16 o 
   4   7  21       23.92       21.65      7.11 o 
   5   7  21        6.45       -1.32      6.85 o 
  -4   8  21       10.57       -0.34     10.22 o 
  -3   8  21       11.90       12.28      6.22 o 
  -2   8  21       15.82       10.04      5.38 o 
  -1   8  21       17.62       29.44      6.88 o 
   0   8  21       47.37       49.34      7.66 o 
   1   8  21       18.19       24.32      5.24 o 
   2   8  21       16.07       12.99      4.65 o 
   3   8  21       12.20       14.60      8.58 o 
   4   8  21       10.52        5.63      8.57 o 
  -3   9  21       68.79       42.01     10.90 o 
  -2   9  21       22.43       24.06     13.56 o 
  -1   9  21       24.71       30.36     10.31 o 
   0   9  21       18.14       26.10      9.14 o 
   1   9  21       25.34       20.79      8.47 o 
   2   9  21       22.18       21.16      8.46 o 
   3   9  21       68.15       56.68     15.00 o 
   0   0  22      248.35      243.75     12.13 o 
   1   0  22        1.41        5.42      2.96 o 
   2   0  22       89.80       85.40      5.96 o 
   3   0  22        2.28        1.33      2.85 o 
   4   0  22        9.28        5.93      3.85 o 
   5   0  22       96.80      124.80     13.58 o 
   6   0  22       45.37       34.43      7.92 o 
  -6   1  22        2.02        5.57      6.18 o 
  -5   1  22       20.89       31.44      7.96 o 
  -4   1  22       78.41       78.84      8.96 o 
  -3   1  22       30.16       22.26      4.49 o 
  -2   1  22        9.13       16.50      3.75 o 
  -1   1  22        1.20       -0.89      2.92 o 
   0   1  22       21.34       24.78      3.97 o 
   1   1  22        1.33        2.65      2.85 o 
   2   1  22        7.87       11.91      4.03 o 
   3   1  22       31.08       26.57      4.28 o 
   4   1  22       79.03       93.11      7.97 o 
   5   1  22       20.18       11.29      5.00 o 
   6   1  22        2.10       -2.57      8.26 o 
  -6   2  22       45.43       60.38      8.53 o 
  -5   2  22        7.42        4.43      5.55 o 
  -4   2  22        9.25        3.05      5.61 o 
  -3   2  22       28.24       22.60      5.54 o 
  -2   2  22      130.40      138.24      8.46 o 
  -1   2  22       43.81       48.21      5.84 o 
   0   2  22        0.69        3.45      2.87 o 
   1   2  22       41.04       31.44      4.14 o 
   2   2  22      133.20      135.42      6.98 o 
   3   2  22       29.30       29.27      4.90 o 
   4   2  22        8.90        7.32      4.21 o 
   5   2  22        7.65       10.30      4.57 o 
   6   2  22       45.22       46.68     10.48 o 
  -6   3  22       16.48       10.60      5.81 o 
  -5   3  22       39.30       47.09      7.82 o 
  -4   3  22       69.09       70.69     10.27 o 
  -3   3  22       43.46       41.39     10.29 o 
  -2   3  22       46.49       51.79      7.80 o 
  -1   3  22       90.01       79.11      6.25 o 
   0   3  22        2.15        1.12      2.84 o 
   1   3  22       91.49       93.31      6.04 o 
   2   3  22       47.28       54.51      5.86 o 
   3   3  22       45.05       50.60      5.99 o 
   4   3  22       67.99       74.47      6.89 o 
   5   3  22       39.17       44.61      6.17 o 
   6   3  22       16.44       -0.24      8.57 o 
  -6   4  22       74.75       68.97     13.13 o 
  -5   4  22       16.93       15.07      5.74 o 
  -4   4  22       21.72       37.92      8.64 o 
  -3   4  22       71.26       80.79     28.52 o 
  -2   4  22       36.11       26.93      8.84 o 
  -1   4  22        6.77        7.15      4.08 o 
   0   4  22      108.85      105.07      8.89 o 
   1   4  22        6.22        3.96      3.10 o 
   2   4  22       37.11       43.42      5.60 o 
   3   4  22       70.51       80.18      9.31 o 
   4   4  22       21.61       14.99      4.46 o 
   5   4  22       16.29       14.35      5.61 o 
   6   4  22       74.70      100.04     17.72 o 
  -5   5  22       35.59       29.13     10.31 o 
  -4   5  22      112.48      122.84     12.93 o 
  -3   5  22       21.07       19.86     12.15 o 
  -2   5  22        0.92       -3.44      6.12 o 
  -1   5  22       97.80       93.80      9.30 o 
   0   5  22       24.87       28.06      4.90 o 
   1   5  22       97.90       95.43      7.08 o 
   2   5  22        1.09       -0.07      3.39 o 
   3   5  22       22.47       17.66      4.44 o 
   4   5  22      112.50      100.09      8.53 o 
   5   5  22       35.03       28.72      9.59 o 
  -5   6  22        1.08       12.12      8.72 o 
  -4   6  22       79.92      111.23     18.19 o 
  -3   6  22       41.93       30.09     13.42 o 
  -2   6  22        1.11        3.87      7.02 o 
  -1   6  22        8.94        4.01      5.68 o 
   0   6  22       33.25       36.87      5.77 o 
   1   6  22        8.77        7.39      4.31 o 
   2   6  22        1.27        2.79      3.60 o 
   3   6  22       41.84       34.96      5.53 o 
   4   6  22       79.76      104.41     12.12 o 
   5   6  22        1.04       21.48     10.53 o 
  -4   7  22       47.26       54.59     17.69 o 
  -3   7  22        6.43       20.03      7.17 o 
  -2   7  22       44.33       43.53      8.84 o 
  -1   7  22        2.32        9.77      6.23 o 
   0   7  22        4.10        3.30      4.49 o 
   1   7  22        2.22        5.73      4.33 o 
   2   7  22       43.71       41.27      8.46 o 
   3   7  22        5.97        7.94      7.74 o 
   4   7  22       47.65       53.40     14.23 o 
  -3   8  22       19.01       14.66      8.87 o 
  -2   8  22        3.52        9.99      8.50 o 
  -1   8  22        6.55        3.61     10.89 o 
   0   8  22        3.72        4.66      5.82 o 
   1   8  22        6.23        3.15      6.20 o 
   2   8  22        3.44        4.56      8.97 o 
   3   8  22       18.77       21.08     11.20 o 
  -1   9  22        8.22       22.12     12.97 o 
   0   9  22        0.28       -0.09     10.74 o 
   1   9  22        8.19       10.10      9.91 o 
   1   0  23        5.87        3.33      4.27 o 
   2   0  23       33.66       28.42      5.48 o 
   3   0  23       78.67       72.77      8.36 o 
   4   0  23       37.28       29.19      5.56 o 
   5   0  23       48.07       65.27      8.92 o 
   6   0  23        6.22        3.21     10.07 o 
  -6   1  23       22.81       21.88     12.85 o 
  -5   1  23        5.83       11.42      5.65 o 
  -4   1  23       79.74       71.61     10.06 o 
  -3   1  23       18.08        7.94      4.66 o 
  -2   1  23       26.74       29.09      7.01 o 
  -1   1  23       65.55       59.85      7.78 o 
   0   1  23       39.12       27.03      4.89 o 
   1   1  23       65.39       57.04      7.74 o 
   2   1  23       26.66       23.81      4.84 o 
   3   1  23       18.54       12.43      4.27 o 
   4   1  23       78.45       71.90      7.47 o 
   5   1  23        5.80        9.44      6.47 o 
   6   1  23       22.31       16.19     11.20 o 
  -6   2  23        3.22       11.66     11.51 o 
  -5   2  23       28.02       42.95      9.24 o 
  -4   2  23        8.73       20.90      7.47 o 
  -3   2  23        4.84        5.99      5.11 o 
  -2   2  23       89.23       81.10      8.42 o 
  -1   2  23        4.63        5.28      3.85 o 
   0   2  23      100.32      106.51      7.92 o 
   1   2  23        4.80        0.44      4.46 o 
   2   2  23       87.89       96.18      7.75 o 
   3   2  23        4.20        4.23      3.78 o 
   4   2  23        8.66        6.49      4.40 o 
   5   2  23       28.11       20.50      7.87 o 
   6   2  23        3.12       -7.96      7.96 o 
  -5   3  23        6.48       12.72      8.00 o 
  -4   3  23      100.79      117.98     16.61 o 
  -3   3  23       72.03       59.61     12.61 o 
  -2   3  23       28.08       25.40      7.49 o 
  -1   3  23       15.10        9.97      4.63 o 
   0   3  23       19.30       19.15      4.73 o 
   1   3  23       15.99       12.11      4.43 o 
   2   3  23       28.68       21.27      4.58 o 
   3   3  23       71.42       72.49      7.02 o 
   4   3  23      100.28      113.95      8.43 o 
   5   3  23        6.73       12.89      7.70 o 
  -5   4  23       16.74       21.71      9.38 o 
  -4   4  23       15.78       30.92     17.75 o 
  -3   4  23      188.96      160.72     17.95 o 
  -2   4  23       24.21       33.33      9.18 o 
  -1   4  23       11.24        8.21      5.44 o 
   0   4  23        0.06        4.40      4.07 o 
   1   4  23       11.18       12.18      4.67 o 
   2   4  23       25.03       20.53      4.78 o 
   3   4  23      190.25      210.39     10.76 o 
   4   4  23       16.68        6.60      5.39 o 
   5   4  23       16.57        8.90     10.10 o 
  -4   5  23       16.99       24.83      8.28 o 
  -3   5  23       65.72      101.45     19.83 o 
  -2   5  23       57.04       48.18     11.42 o 
  -1   5  23       41.77       45.11      6.90 o 
   0   5  23        0.12        2.06      4.23 o 
   1   5  23       41.52       30.47      5.28 o 
   2   5  23       57.07       59.96      6.60 o 
   3   5  23       65.03       78.79      8.22 o 
   4   5  23       17.44        8.62      7.97 o 
  -4   6  23        3.98       17.50     12.03 o 
  -3   6  23        5.70        3.89     10.01 o 
  -2   6  23       61.50       36.49     10.50 o 
  -1   6  23        6.24        4.58      6.01 o 
   0   6  23        1.82        6.91      4.66 o 
   1   6  23        6.33        5.40      4.33 o 
   2   6  23       60.98       72.46      8.46 o 
   3   6  23        5.72        5.99      7.65 o 
   4   6  23        3.61       17.84     11.08 o 
  -3   7  23       18.43       27.02      9.71 o 
  -2   7  23        3.49       -5.14     10.53 o 
  -1   7  23       10.22       17.56      8.60 o 
   0   7  23        7.26       14.20      6.67 o 
   1   7  23       10.30       13.17      7.02 o 
   2   7  23        3.57       10.37      9.18 o 
   3   7  23       18.79       14.35     11.05 o 
  -1   8  23       17.78        5.45     11.90 o 
   0   8  23       24.16       36.66     15.42 o 
   1   8  23       17.88        6.55     10.92 o 
   0   0  24        4.92        5.15      5.86 o 
   1   0  24       25.40       22.50      5.83 o 
   2   0  24        0.50        6.17      4.67 o 
   3   0  24       63.80       75.95      8.39 o 
   4   0  24       15.02        7.39      5.73 o 
   5   0  24       34.49       20.78     12.06 o 
  -5   1  24        4.02        6.82     10.47 o 
  -4   1  24       88.32       92.00     24.00 o 
  -3   1  24       87.64       76.65      8.34 o 
  -2   1  24       83.32       79.89      8.60 o 
  -1   1  24       57.28       49.72      7.07 o 
   0   1  24       49.47       54.23      7.41 o 
   1   1  24       57.36       50.37      7.24 o 
   2   1  24       81.90       88.89      8.23 o 
   3   1  24       86.74       70.40      8.48 o 
   4   1  24       87.77       98.86     10.81 o 
   5   1  24        4.15       -4.59      7.50 o 
  -5   2  24       14.58       29.32     13.95 o 
  -4   2  24        8.86        5.67      9.46 o 
  -3   2  24       47.74       50.00      7.99 o 
  -2   2  24       19.53       20.00      6.32 o 
  -1   2  24       26.34       31.91      6.05 o 
   0   2  24        7.03        3.17      4.57 o 
   1   2  24       24.43       21.63      5.07 o 
   2   2  24       19.00       33.00      5.91 o 
   3   2  24       47.61       48.55      6.41 o 
   4   2  24        8.35        6.19      6.39 o 
   5   2  24       14.81       24.45     12.03 o 
  -4   3  24       10.73       27.36     13.59 o 
  -3   3  24       13.17       13.81      8.59 o 
  -2   3  24       28.75       19.30      7.57 o 
  -1   3  24        6.59       14.18      5.99 o 
   0   3  24        3.46       -0.73      4.28 o 
   1   3  24        6.47        4.09      4.17 o 
   2   3  24       26.97       18.07      5.28 o 
   3   3  24       13.68       20.33      4.82 o 
   4   3  24       10.75       12.63      8.14 o 
  -4   4  24       99.60      138.15     26.07 o 
  -3   4  24       28.27        7.80     11.66 o 
  -2   4  24        1.68        4.04      6.08 o 
  -1   4  24       15.15       23.84      6.41 o 
   0   4  24        0.05       -3.75      3.75 o 
   1   4  24       16.15        7.38      4.72 o 
   2   4  24        1.71        3.75      4.19 o 
   3   4  24       27.37       22.65      7.66 o 
   4   4  24      101.44       87.10     19.49 o 
  -2   5  24        7.31       13.28     12.82 o 
  -1   5  24        4.75        4.53      5.96 o 
   0   5  24        0.68        1.94      4.49 o 
   1   5  24        4.90        4.30      4.70 o 
   2   5  24        7.67        8.45      6.60 o 
   3   5  24       18.09       22.34     12.45 o 
  -2   6  24        9.96       -6.40      9.85 o 
  -1   6  24        4.26       19.33      7.14 o 
   0   6  24        1.04       11.54      8.36 o 
   1   6  24        4.34        2.18      7.19 o 
   2   6  24       10.53       21.36     12.09 o 
   0   7  24        0.59       11.72     11.48 o 
   1   0  25       11.77        4.06      4.86 o 
   2   0  25        0.48       -4.40      4.40 o 
   3   0  25       44.42       52.30      9.56 o 
   4   0  25       25.25       33.45     13.46 o 
  -4   1  25       10.92        0.55     10.34 o 
  -3   1  25        4.13        8.09      6.19 o 
  -2   1  25       10.45       -2.49      5.81 o 
  -1   1  25       14.03       15.64      5.61 o 
   0   1  25        5.57        9.70      5.26 o 
   1   1  25       13.90       11.28      5.09 o 
   2   1  25       10.13        9.67      4.70 o 
   3   1  25        4.20       11.89      6.99 o 
   4   1  25       10.77       -1.19     10.50 o 
  -4   2  25        5.57       -3.03     10.65 o 
  -3   2  25       37.31       47.05      9.22 o 
  -2   2  25       52.92       37.23     14.08 o 
  -1   2  25        7.26        4.74      5.05 o 
   0   2  25        7.70        5.05      5.02 o 
   1   2  25        7.55        4.07      4.73 o 
   2   2  25       53.29       54.15      9.61 o 
   3   2  25       36.14       21.54     15.67 o 
   4   2  25        5.80        8.35     11.08 o 
  -3   3  25       44.43       19.74     12.58 o 
  -2   3  25        3.31        6.70     10.79 o 
  -1   3  25       47.71       41.40      8.81 o 
   0   3  25        3.40        4.92      5.62 o 
   1   3  25       47.34       42.37     11.02 o 
   2   3  25        3.57        5.50      7.30 o 
   3   3  25       43.15       58.82     16.37 o 
  -2   4  25      113.72      151.46     26.50 o 
  -1   4  25       27.83       40.50     11.07 o 
   0   4  25        6.47        9.82     10.47 o 
   1   4  25       28.24       18.58      7.62 o 
   3   4  25       43.58       50.49     15.97 o 
  -2   5  25        0.88       13.53     12.76 o 
  -1   5  25       48.67       26.50     14.93 o 
   0   5  25       20.07       14.75     11.90 o 
   1   5  25       49.13       66.90     17.87 o 
   2   5  25        0.82       -3.37      9.24 o 
   1   0  26       43.10       58.39     18.18 o 
   2   0  26       34.21       32.87     15.88 o 
  -2   1  26       10.49       16.74     13.10 o 
  -1   1  26       64.33       65.83     19.13 o 
   0   1  26       30.90       11.14     12.61 o 
   1   1  26       64.80       56.31     17.66 o 
   2   1  26       10.41       11.96     11.93 o 
  -2   2  26       22.62       14.87     14.57 o 
  -1   2  26       12.54       21.18     14.02 o 
   0   2  26       30.43        6.00     12.12 o 
   1   2  26       12.86       12.97     11.05 o 
   2   2  26       23.55       14.20     12.36 o 
  -1   3  26       11.70        7.99     11.08 o 
   0   3  26        0.09       -9.15      9.15 o 
   1   3  26       11.67       36.02     14.90 o 
                                                 
